# Supplementary material for: Comparative Genomic and Metabolomic Analyses of Two Pseudomonas aeruginosa Strains With Different Antifungal Activities
Source: Front Microbiol. 2020 Jul 31;11:1841. doi: 10.3389/fmicb.2020.01841 (PMC7412747; doi:10.3389/fmicb.2020.01841)
Supplement: Supplementary file 3 [file Table_1.XLSX]

## Sheet: Sheet3
#Organism/Name	CladeID	BioSample	BioProject	Group	SubGroup	Assembly	Size (Mb)	GC%	Replicons	WGS	Scaffolds	Genes	Proteins	Release Date	Modify Date	Level	RefSeq FTP	GenBank FTP	Tree group
Pseudomonas aeruginosa P18																			group1
Pseudomonas aeruginosa Y12																			group1
Pseudomonas aeruginosa PAO1	19537	SAMN02603714	PRJNA331	Proteobacteria	Gammaproteobacteria	GCA_000006765.1	6.2644	66.6	chromosome:NC_002516.2/AE004091.2	-	1	5697	5572	2000-05-16	2019-01-24	Complete Genome	ftp://ftp.ncbi.nlm.nih.gov/genomes/all/GCF/000/006/765/GCF_000006765.1_ASM676v1	ftp://ftp.ncbi.nlm.nih.gov/genomes/all/GCA/000/006/765/GCA_000006765.1_ASM676v1	group1
Pseudomonas aeruginosa LESB58	19537	SAMEA1705916	PRJEA31101	Proteobacteria	Gammaproteobacteria	GCA_000026645.1	6.60176	66.3	chromosome:NC_011770.1/FM209186.1	-	1	6298	6135	2008-12-24	2017-05-19	Complete Genome	ftp://ftp.ncbi.nlm.nih.gov/genomes/all/GCF/000/026/645/GCF_000026645.1_ASM2664v1	ftp://ftp.ncbi.nlm.nih.gov/genomes/all/GCA/000/026/645/GCA_000026645.1_ASM2664v1	group1
Pseudomonas aeruginosa M18	19537	SAMN02603849	PRJNA61423	Proteobacteria	Gammaproteobacteria	GCA_000226155.1	6.32775	66.5	chromosome:NC_017548.1/CP002496.1	-	1	6001	5858	2011-09-19	2017-05-19	Complete Genome	ftp://ftp.ncbi.nlm.nih.gov/genomes/all/GCF/000/226/155/GCF_000226155.1_ASM22615v1	ftp://ftp.ncbi.nlm.nih.gov/genomes/all/GCA/000/226/155/GCA_000226155.1_ASM22615v1	group1
Pseudomonas aeruginosa DK2	19537	SAMN02603895	PRJNA73815	Proteobacteria	Gammaproteobacteria	GCA_000271365.1	6.40266	66.3	chromosome:NC_018080.1/CP003149.1	-	1	6098	5910	2012-06-20	2017-05-19	Complete Genome	ftp://ftp.ncbi.nlm.nih.gov/genomes/all/GCF/000/271/365/GCF_000271365.1_ASM27136v1	ftp://ftp.ncbi.nlm.nih.gov/genomes/all/GCA/000/271/365/GCA_000271365.1_ASM27136v1	group1
Pseudomonas aeruginosa SJTD-1	19537	SAMN02470939	PRJNA167272	Proteobacteria	Gammaproteobacteria	GCA_000271985.2	6.24383	66.5	chromosome:NZ_CP015877.1/CP015877.1	-	1	5863	5739	2016-06-02	2017-03-20	Complete Genome	ftp://ftp.ncbi.nlm.nih.gov/genomes/all/GCF/000/271/985/GCF_000271985.2_ASM27198v2	ftp://ftp.ncbi.nlm.nih.gov/genomes/all/GCA/000/271/985/GCA_000271985.2_ASM27198v2	group1
Pseudomonas aeruginosa RP73	19537	SAMN02603771	PRJNA206088	Proteobacteria	Gammaproteobacteria	GCA_000414035.1	6.34203	66.5	chromosome:NC_021577.1/CP006245.1	-	1	6014	5845	2013-06-24	2017-03-15	Complete Genome	ftp://ftp.ncbi.nlm.nih.gov/genomes/all/GCF/000/414/035/GCF_000414035.1_ASM41403v1	ftp://ftp.ncbi.nlm.nih.gov/genomes/all/GCA/000/414/035/GCA_000414035.1_ASM41403v1	group1
Pseudomonas aeruginosa PAO581	19537	SAMN02603587	PRJNA209856	Proteobacteria	Gammaproteobacteria	GCA_000468555.1	6.04397	66.5	chromosome:NC_022361.1/CP006705.1	-	1	5789	5577	2013-09-16	2017-03-15	Chromosome	ftp://ftp.ncbi.nlm.nih.gov/genomes/all/GCF/000/468/555/GCF_000468555.2_ASM46855v1	ftp://ftp.ncbi.nlm.nih.gov/genomes/all/GCA/000/468/555/GCA_000468555.1_ASM46855v1	group1
Pseudomonas aeruginosa c7447m	19537	SAMN02603588	PRJNA209859	Proteobacteria	Gammaproteobacteria	GCA_000468935.1	6.2623	66.5	chromosome:NC_022360.1/CP006728.1	-	1	5928	5710	2013-09-16	2017-03-15	Chromosome	ftp://ftp.ncbi.nlm.nih.gov/genomes/all/GCF/000/468/935/GCF_000468935.2_ASM46893v1	ftp://ftp.ncbi.nlm.nih.gov/genomes/all/GCA/000/468/935/GCA_000468935.1_ASM46893v1	group1
Pseudomonas aeruginosa PAO1-VE2	19537	SAMN02603589	PRJNA212861	Proteobacteria	Gammaproteobacteria	GCA_000484495.1	6.26548	66.6	chromosome:NC_022591.1/CP006831.1	-	1	5911	5777	2013-10-28	2017-03-15	Chromosome	ftp://ftp.ncbi.nlm.nih.gov/genomes/all/GCF/000/484/495/GCF_000484495.2_ASM48449v1	ftp://ftp.ncbi.nlm.nih.gov/genomes/all/GCA/000/484/495/GCA_000484495.1_ASM48449v1	group1
Pseudomonas aeruginosa PAO1-VE13	19537	SAMN02603590	PRJNA212862	Proteobacteria	Gammaproteobacteria	GCA_000484545.1	6.26548	66.6	chromosome:NC_022594.1/CP006832.1	-	1	5913	5776	2013-10-28	2017-03-15	Chromosome	ftp://ftp.ncbi.nlm.nih.gov/genomes/all/GCF/000/484/545/GCF_000484545.2_ASM48454v1	ftp://ftp.ncbi.nlm.nih.gov/genomes/all/GCA/000/484/545/GCA_000484545.1_ASM48454v1	group1
Pseudomonas aeruginosa DHS01	19537	SAMN02383553	PRJNA224149	Proteobacteria	Gammaproteobacteria	GCA_000496455.2	7.05575	65.8	chromosome:NZ_CP013993.1/CP013993.1	-	1	6882	6698	2016-01-25	2017-03-19	Complete Genome	ftp://ftp.ncbi.nlm.nih.gov/genomes/all/GCF/000/496/455/GCF_000496455.2_ASM49645v2	ftp://ftp.ncbi.nlm.nih.gov/genomes/all/GCA/000/496/455/GCA_000496455.2_ASM49645v2	group1
Pseudomonas aeruginosa PA1	19537	SAMN02603191	PRJNA185335	Proteobacteria	Gammaproteobacteria	GCA_000496605.2	6.49807	66.4	chromosome:NC_022808.2/CP004054.2	-	1	6183	6026	2013-11-12	2017-03-18	Complete Genome	ftp://ftp.ncbi.nlm.nih.gov/genomes/all/GCF/000/496/605/GCF_000496605.2_ASM49660v2	ftp://ftp.ncbi.nlm.nih.gov/genomes/all/GCA/000/496/605/GCA_000496605.2_ASM49660v2	group1
Pseudomonas aeruginosa PA1R	19537	SAMN02603192	PRJNA185336	Proteobacteria	Gammaproteobacteria	GCA_000496645.1	6.30931	66.3	chromosome:NC_022806.1/CP004055.1	-	1	6019	5858	2013-11-12	2017-03-15	Complete Genome	ftp://ftp.ncbi.nlm.nih.gov/genomes/all/GCF/000/496/645/GCF_000496645.1_ASM49664v1	ftp://ftp.ncbi.nlm.nih.gov/genomes/all/GCA/000/496/645/GCA_000496645.1_ASM49664v1	group1
Pseudomonas aeruginosa LES431	19537	SAMN02641592	PRJNA222518	Proteobacteria	Gammaproteobacteria	GCA_000508765.1	6.55007	66.3	chromosome:NC_023066.1/CP006937.1	-	1	6227	6053	2013-12-17	2017-03-15	Complete Genome	ftp://ftp.ncbi.nlm.nih.gov/genomes/all/GCF/000/508/765/GCF_000508765.1_ASM50876v1	ftp://ftp.ncbi.nlm.nih.gov/genomes/all/GCA/000/508/765/GCA_000508765.1_ASM50876v1	group1
Pseudomonas aeruginosa SCV20265	19537	SAMN02415141	PRJNA229445	Proteobacteria	Gammaproteobacteria	GCA_000510305.1	6.72518	66.3	chromosome:NC_023149.1/CP006931.1	-	1	6435	6258	2013-12-18	2017-03-15	Complete Genome	ftp://ftp.ncbi.nlm.nih.gov/genomes/all/GCF/000/510/305/GCF_000510305.1_ASM51030v1	ftp://ftp.ncbi.nlm.nih.gov/genomes/all/GCA/000/510/305/GCA_000510305.1_ASM51030v1	group1
Pseudomonas aeruginosa YL84	19537	SAMN02641599	PRJNA234476	Proteobacteria	Gammaproteobacteria	GCA_000524595.1	6.43344	66.4	chromosome:NZ_CP007147.1/CP007147.1	-	1	6078	5902	2014-01-30	2017-03-16	Complete Genome	ftp://ftp.ncbi.nlm.nih.gov/genomes/all/GCF/000/524/595/GCF_000524595.1_ASM52459v1	ftp://ftp.ncbi.nlm.nih.gov/genomes/all/GCA/000/524/595/GCA_000524595.1_ASM52459v1	group1
Pseudomonas aeruginosa PA38182	19537	SAMEA3138907	PRJEB4573	Proteobacteria	Gammaproteobacteria	GCA_000531435.1	7.58615	64.8	chromosome I:HG530068.1	-	1	7360	7279	2014-01-23	2015-02-27	Chromosome	ftp://ftp.ncbi.nlm.nih.gov/genomes/all/GCF/000/531/435/GCF_000531435.1_PA38182	ftp://ftp.ncbi.nlm.nih.gov/genomes/all/GCA/000/531/435/GCA_000531435.1_PA38182	group1
Pseudomonas aeruginosa PAK	19537	SAMN02483603	PRJNA232360	Proteobacteria	Gammaproteobacteria	GCA_000568855.2	6.28332	66.3	chromosome:NZ_CP020659.1/CP020659.1	-	1	6008	5500	2017-04-13	2017-09-18	Complete Genome	ftp://ftp.ncbi.nlm.nih.gov/genomes/all/GCF/000/568/855/GCF_000568855.2_ASM56885v2	ftp://ftp.ncbi.nlm.nih.gov/genomes/all/GCA/000/568/855/GCA_000568855.2_ASM56885v2	group1
Pseudomonas aeruginosa LESlike5	19537	SAMN03081515	PRJNA222522	Proteobacteria	Gammaproteobacteria	GCA_000583895.1	6.54335	66.4	chromosome:NZ_CP006980.1/CP006980.1	-	1	6224	6049	2014-03-03	2017-03-16	Chromosome	ftp://ftp.ncbi.nlm.nih.gov/genomes/all/GCF/000/583/895/GCF_000583895.1_ASM58389v1	ftp://ftp.ncbi.nlm.nih.gov/genomes/all/GCA/000/583/895/GCA_000583895.1_ASM58389v1	group1
Pseudomonas aeruginosa LESlike7	19537	SAMN03081516	PRJNA222523	Proteobacteria	Gammaproteobacteria	GCA_000583915.1	6.46791	66.5	chromosome:NZ_CP006981.1/CP006981.1	-	1	6133	5961	2014-03-03	2017-03-16	Chromosome	ftp://ftp.ncbi.nlm.nih.gov/genomes/all/GCF/000/583/915/GCF_000583915.1_ASM58391v1	ftp://ftp.ncbi.nlm.nih.gov/genomes/all/GCA/000/583/915/GCA_000583915.1_ASM58391v1	group1
Pseudomonas aeruginosa LES400	19537	SAMN03081517	PRJNA222517	Proteobacteria	Gammaproteobacteria	GCA_000583935.1	6.59112	66.3	chromosome:NZ_CP006982.1/CP006982.1	-	1	6291	6090	2014-03-03	2017-03-16	Chromosome	ftp://ftp.ncbi.nlm.nih.gov/genomes/all/GCF/000/583/935/GCF_000583935.1_ASM58393v1	ftp://ftp.ncbi.nlm.nih.gov/genomes/all/GCA/000/583/935/GCA_000583935.1_ASM58393v1	group1
Pseudomonas aeruginosa LESB65	19537	SAMN03081518	PRJNA222519	Proteobacteria	Gammaproteobacteria	GCA_000583955.1	6.527	66.4	chromosome:NZ_CP006983.1/CP006983.1	-	1	6218	6046	2014-03-03	2017-03-16	Chromosome	ftp://ftp.ncbi.nlm.nih.gov/genomes/all/GCF/000/583/955/GCF_000583955.1_ASM58395v1	ftp://ftp.ncbi.nlm.nih.gov/genomes/all/GCA/000/583/955/GCA_000583955.1_ASM58395v1	group1
Pseudomonas aeruginosa LESlike1	19537	SAMN03081519	PRJNA222520	Proteobacteria	Gammaproteobacteria	GCA_000583975.1	6.50907	66.4	chromosome:NZ_CP006984.1/CP006984.1	-	1	6196	6011	2014-03-03	2017-03-16	Chromosome	ftp://ftp.ncbi.nlm.nih.gov/genomes/all/GCF/000/583/975/GCF_000583975.1_ASM58397v1	ftp://ftp.ncbi.nlm.nih.gov/genomes/all/GCA/000/583/975/GCA_000583975.1_ASM58397v1	group1
Pseudomonas aeruginosa LESlike4	19537	SAMN03081520	PRJNA222521	Proteobacteria	Gammaproteobacteria	GCA_000583995.1	6.52405	66.4	chromosome:NZ_CP006985.1/CP006985.1	-	1	6211	6046	2014-03-03	2017-03-16	Chromosome	ftp://ftp.ncbi.nlm.nih.gov/genomes/all/GCF/000/583/995/GCF_000583995.1_ASM58399v1	ftp://ftp.ncbi.nlm.nih.gov/genomes/all/GCA/000/583/995/GCA_000583995.1_ASM58399v1	group1
Pseudomonas aeruginosa PA96	19537	SAMN03081533	PRJNA237015	Proteobacteria	Gammaproteobacteria	GCA_000626655.2	6.94493	65.6726	chromosome:NZ_CP007224.1/CP007224.1; plasmid pOZ176:NC_022344.1/KC543497.1	-	2	6663	6468	2014-04-11	2017-03-16	Chromosome	ftp://ftp.ncbi.nlm.nih.gov/genomes/all/GCF/000/626/655/GCF_000626655.2_ASM62665v2	ftp://ftp.ncbi.nlm.nih.gov/genomes/all/GCA/000/626/655/GCA_000626655.2_ASM62665v2	group1
Pseudomonas aeruginosa PAO1H2O	19537	SAMN02740985	PRJNA83447	Proteobacteria	Gammaproteobacteria	GCA_000714515.1	6.2644	66.3	chromosome:NZ_CP008749.1/CP008749.1	-	1	5838	5494	2014-06-27	2017-03-16	Chromosome	ftp://ftp.ncbi.nlm.nih.gov/genomes/all/GCF/000/714/515/GCF_000714515.1_ASM71451v1	ftp://ftp.ncbi.nlm.nih.gov/genomes/all/GCA/000/714/515/GCA_000714515.1_ASM71451v1	group1
Pseudomonas aeruginosa PSE305	19537	SAMEA3139100	PRJEB5488	Proteobacteria	Gammaproteobacteria	GCA_000750905.1	6.76245	65.9	chromosome I:NZ_HG974234.1/HG974234.1	-	1	6493	6203	2014-08-28	2017-03-16	Chromosome	ftp://ftp.ncbi.nlm.nih.gov/genomes/all/GCF/000/750/905/GCF_000750905.1_PSE305	ftp://ftp.ncbi.nlm.nih.gov/genomes/all/GCA/000/750/905/GCA_000750905.1_PSE305	group1
Pseudomonas aeruginosa CCBH4851	19537	SAMN02947975	PRJNA257157	Proteobacteria	Gammaproteobacteria	GCA_000763245.2	7.06088	66.1	chromosome:NZ_CP021380.1/CP021380.1	-	1	6807	6581	2017-05-19	2017-07-12	Chromosome	ftp://ftp.ncbi.nlm.nih.gov/genomes/all/GCF/000/763/245/GCF_000763245.2_ASM76324v2	ftp://ftp.ncbi.nlm.nih.gov/genomes/all/GCA/000/763/245/GCA_000763245.2_ASM76324v2	group1
Pseudomonas aeruginosa F22031	19537	SAMN02673269	PRJNA237986	Proteobacteria	Gammaproteobacteria	GCA_000816985.1	6.6031	66.2	chromosome:NZ_CP007399.1/CP007399.1	-	1	6262	6095	2015-01-09	2017-03-16	Complete Genome	ftp://ftp.ncbi.nlm.nih.gov/genomes/all/GCF/000/816/985/GCF_000816985.1_ASM81698v1	ftp://ftp.ncbi.nlm.nih.gov/genomes/all/GCA/000/816/985/GCA_000816985.1_ASM81698v1	group1
Pseudomonas aeruginosa FRD1	19537	SAMN02732380	PRJNA245215	Proteobacteria	Gammaproteobacteria	GCA_000829885.1	6.71234	66.1	chromosome:NZ_CP010555.1/CP010555.1	-	1	6370	5981	2015-01-29	2017-03-16	Complete Genome	ftp://ftp.ncbi.nlm.nih.gov/genomes/all/GCF/000/829/885/GCF_000829885.1_ASM82988v1	ftp://ftp.ncbi.nlm.nih.gov/genomes/all/GCA/000/829/885/GCA_000829885.1_ASM82988v1	group1
Pseudomonas aeruginosa Carb01 63	19537	SAMN03389320	PRJNA281807	Proteobacteria	Gammaproteobacteria	GCA_000981825.1	7.49759	65.6	chromosome:NZ_CP011317.1/CP011317.1	-	1	7313	7061	2015-04-29	2017-03-17	Complete Genome	ftp://ftp.ncbi.nlm.nih.gov/genomes/all/GCF/000/981/825/GCF_000981825.1_ASM98182v1	ftp://ftp.ncbi.nlm.nih.gov/genomes/all/GCA/000/981/825/GCA_000981825.1_ASM98182v1	group1
Pseudomonas aeruginosa DSM 50071 = NBRC 12689	19537	SAMN03761153	PRJNA285827	Proteobacteria	Gammaproteobacteria	GCA_001045685.1	6.31705	66.5	chromosome:NZ_CP012001.1/CP012001.1	-	1	5980	5846	2015-07-02	2017-03-17	Complete Genome	ftp://ftp.ncbi.nlm.nih.gov/genomes/all/GCF/001/045/685/GCF_001045685.1_ASM104568v1	ftp://ftp.ncbi.nlm.nih.gov/genomes/all/GCA/001/045/685/GCA_001045685.1_ASM104568v1	group1
Pseudomonas aeruginosa F9676	19537	SAMN03852256	PRJNA289296	Proteobacteria	Gammaproteobacteria	GCA_001077475.1	6.36801	66.5	chromosome:NZ_CP012066.1/CP012066.1	-	1	6006	5859	2015-07-13	2017-03-17	Complete Genome	ftp://ftp.ncbi.nlm.nih.gov/genomes/all/GCF/001/077/475/GCF_001077475.1_ASM107747v1	ftp://ftp.ncbi.nlm.nih.gov/genomes/all/GCA/001/077/475/GCA_001077475.1_ASM107747v1	group1
Pseudomonas aeruginosa PA1RG	19537	SAMN04074798	PRJNA295473	Proteobacteria	Gammaproteobacteria	GCA_001293085.1	6.50044	66.3	chromosome:NZ_CP012679.1/CP012679.1	-	1	6189	6030	2015-09-17	2017-03-18	Complete Genome	ftp://ftp.ncbi.nlm.nih.gov/genomes/all/GCF/001/293/085/GCF_001293085.1_ASM129308v1	ftp://ftp.ncbi.nlm.nih.gov/genomes/all/GCA/001/293/085/GCA_001293085.1_ASM129308v1	group1
Pseudomonas aeruginosa VA-134	19537	SAMN04284690	PRJNA302926	Proteobacteria	Gammaproteobacteria	GCA_001447845.1	6.40042	66.4	chromosome:NZ_CP013245.1/CP013245.1	-	1	6019	5850	2015-11-24	2017-03-18	Complete Genome	ftp://ftp.ncbi.nlm.nih.gov/genomes/all/GCF/001/447/845/GCF_001447845.1_ASM144784v1	ftp://ftp.ncbi.nlm.nih.gov/genomes/all/GCA/001/447/845/GCA_001447845.1_ASM144784v1	group1
Pseudomonas aeruginosa NCTC10332	19537	SAMEA2479570	PRJEB6403	Proteobacteria	Gammaproteobacteria	GCA_001457615.1	6.31698	66.5	chromosome 1:NZ_LN831024.1/LN831024.1	-	1	5980	5761	2015-03-22	2017-03-19	Complete Genome	ftp://ftp.ncbi.nlm.nih.gov/genomes/all/GCF/001/457/615/GCF_001457615.1_NCTC10332	ftp://ftp.ncbi.nlm.nih.gov/genomes/all/GCA/001/457/615/GCA_001457615.1_NCTC10332	group1
Pseudomonas aeruginosa 12-4-4(59)	19537	SAMN04351367	PRJNA306518	Proteobacteria	Gammaproteobacteria	GCA_001482325.1	6.43191	66.3	chromosome:NZ_CP013696.1/CP013696.1	-	1	6113	5949	2015-12-24	2017-03-19	Complete Genome	ftp://ftp.ncbi.nlm.nih.gov/genomes/all/GCF/001/482/325/GCF_001482325.1_ASM148232v1	ftp://ftp.ncbi.nlm.nih.gov/genomes/all/GCA/001/482/325/GCA_001482325.1_ASM148232v1	group1
Pseudomonas aeruginosa S86968	19537	SAMN02894350	PRJNA253624	Proteobacteria	Gammaproteobacteria	GCA_001515845.2	6.93428	66	chromosome:NZ_CP008865.2/CP008865.2	-	1	6620	6399	2016-01-15	2017-04-17	Complete Genome	ftp://ftp.ncbi.nlm.nih.gov/genomes/all/GCF/001/515/845/GCF_001515845.2_ASM151584v2	ftp://ftp.ncbi.nlm.nih.gov/genomes/all/GCA/001/515/845/GCA_001515845.2_ASM151584v2	group1
Pseudomonas aeruginosa T38079	19537	SAMN02894349	PRJNA253624	Proteobacteria	Gammaproteobacteria	GCA_001515915.2	6.79574	66.1	chromosome:NZ_CP008866.2/CP008866.2	-	1	6435	6176	2016-01-15	2017-04-17	Complete Genome	ftp://ftp.ncbi.nlm.nih.gov/genomes/all/GCF/001/515/915/GCF_001515915.2_ASM151591v2	ftp://ftp.ncbi.nlm.nih.gov/genomes/all/GCA/001/515/915/GCA_001515915.2_ASM151591v2	group1
Pseudomonas aeruginosa T52373	19537	SAMN02894348	PRJNA253624	Proteobacteria	Gammaproteobacteria	GCA_001516005.1	6.32246	66.5	chromosome:NZ_CP008867.1/CP008867.1	-	1	5923	5691	2016-01-15	2017-03-19	Complete Genome	ftp://ftp.ncbi.nlm.nih.gov/genomes/all/GCF/001/516/005/GCF_001516005.1_ASM151600v1	ftp://ftp.ncbi.nlm.nih.gov/genomes/all/GCA/001/516/005/GCA_001516005.1_ASM151600v1	group1
Pseudomonas aeruginosa T63266	19537	SAMN02894347	PRJNA253624	Proteobacteria	Gammaproteobacteria	GCA_001516105.1	6.45687	66.3	chromosome:NZ_CP008868.1/CP008868.1	-	1	6129	5925	2016-01-15	2017-04-02	Complete Genome	ftp://ftp.ncbi.nlm.nih.gov/genomes/all/GCF/001/516/105/GCF_001516105.1_ASM151610v1	ftp://ftp.ncbi.nlm.nih.gov/genomes/all/GCA/001/516/105/GCA_001516105.1_ASM151610v1	group1
Pseudomonas aeruginosa W16407	19537	SAMN02894346	PRJNA253624	Proteobacteria	Gammaproteobacteria	GCA_001516165.2	6.80884	65.9	chromosome:NZ_CP008869.2/CP008869.2	-	1	6470	6234	2016-01-15	2017-04-17	Complete Genome	ftp://ftp.ncbi.nlm.nih.gov/genomes/all/GCF/001/516/165/GCF_001516165.2_ASM151616v2	ftp://ftp.ncbi.nlm.nih.gov/genomes/all/GCA/001/516/165/GCA_001516165.2_ASM151616v2	group1
Pseudomonas aeruginosa W36662	19537	SAMN02894345	PRJNA253624	Proteobacteria	Gammaproteobacteria	GCA_001516185.2	6.79173	66.2	chromosome:NZ_CP008870.2/CP008870.2	-	1	6467	6286	2016-01-15	2017-04-17	Complete Genome	ftp://ftp.ncbi.nlm.nih.gov/genomes/all/GCF/001/516/185/GCF_001516185.2_ASM151618v2	ftp://ftp.ncbi.nlm.nih.gov/genomes/all/GCA/001/516/185/GCA_001516185.2_ASM151618v2	group1
Pseudomonas aeruginosa W45909	19537	SAMN02894344	PRJNA253624	Proteobacteria	Gammaproteobacteria	GCA_001516205.2	6.77757	66.2	chromosome:NZ_CP008871.2/CP008871.2	-	1	6475	6299	2016-01-15	2017-04-17	Complete Genome	ftp://ftp.ncbi.nlm.nih.gov/genomes/all/GCF/001/516/205/GCF_001516205.2_ASM151620v2	ftp://ftp.ncbi.nlm.nih.gov/genomes/all/GCA/001/516/205/GCA_001516205.2_ASM151620v2	group1
Pseudomonas aeruginosa W60856	19537	SAMN02894343	PRJNA253624	Proteobacteria	Gammaproteobacteria	GCA_001516225.2	6.8967	66.2	chromosome:NZ_CP008864.2/CP008864.2	-	1	6552	6376	2016-01-15	2017-04-17	Complete Genome	ftp://ftp.ncbi.nlm.nih.gov/genomes/all/GCF/001/516/225/GCF_001516225.2_ASM151622v2	ftp://ftp.ncbi.nlm.nih.gov/genomes/all/GCA/001/516/225/GCA_001516225.2_ASM151622v2	group1
Pseudomonas aeruginosa F23197	19537	SAMN02894358	PRJNA253624	Proteobacteria	Gammaproteobacteria	GCA_001516245.2	6.51734	66.2	chromosome:NZ_CP008856.2/CP008856.2	-	1	6113	5941	2016-01-15	2017-04-17	Complete Genome	ftp://ftp.ncbi.nlm.nih.gov/genomes/all/GCF/001/516/245/GCF_001516245.2_ASM151624v2	ftp://ftp.ncbi.nlm.nih.gov/genomes/all/GCA/001/516/245/GCA_001516245.2_ASM151624v2	group1
Pseudomonas aeruginosa F30658	19537	SAMN02894357	PRJNA253624	Proteobacteria	Gammaproteobacteria	GCA_001516265.1	7.27326	65.8	chromosome:NZ_CP008857.1/CP008857.1	-	1	6964	6717	2016-01-15	2017-03-19	Complete Genome	ftp://ftp.ncbi.nlm.nih.gov/genomes/all/GCF/001/516/265/GCF_001516265.1_ASM151626v1	ftp://ftp.ncbi.nlm.nih.gov/genomes/all/GCA/001/516/265/GCA_001516265.1_ASM151626v1	group1
Pseudomonas aeruginosa H5708	19537	SAMN02894355	PRJNA253624	Proteobacteria	Gammaproteobacteria	GCA_001516305.2	6.33438	66.5	chromosome:NZ_CP008859.2/CP008859.2	-	1	5968	5829	2016-01-15	2017-04-17	Complete Genome	ftp://ftp.ncbi.nlm.nih.gov/genomes/all/GCF/001/516/305/GCF_001516305.2_ASM151630v2	ftp://ftp.ncbi.nlm.nih.gov/genomes/all/GCA/001/516/305/GCA_001516305.2_ASM151630v2	group1
Pseudomonas aeruginosa H27930	19537	SAMN02894354	PRJNA253624	Proteobacteria	Gammaproteobacteria	GCA_001516325.2	6.56823	66.3	chromosome:NZ_CP008860.2/CP008860.2	-	1	6179	5982	2016-01-15	2017-04-17	Complete Genome	ftp://ftp.ncbi.nlm.nih.gov/genomes/all/GCF/001/516/325/GCF_001516325.2_ASM151632v2	ftp://ftp.ncbi.nlm.nih.gov/genomes/all/GCA/001/516/325/GCA_001516325.2_ASM151632v2	group1
Pseudomonas aeruginosa H47921	19537	SAMN02894353	PRJNA253624	Proteobacteria	Gammaproteobacteria	GCA_001516345.1	6.83641	66.1	chromosome:NZ_CP008861.1/CP008861.1	-	1	6525	6306	2016-01-15	2017-03-19	Complete Genome	ftp://ftp.ncbi.nlm.nih.gov/genomes/all/GCF/001/516/345/GCF_001516345.1_ASM151634v1	ftp://ftp.ncbi.nlm.nih.gov/genomes/all/GCA/001/516/345/GCA_001516345.1_ASM151634v1	group1
Pseudomonas aeruginosa USDA-ARS-USMARC-41639	19537	SAMN04158502	PRJNA281531	Proteobacteria	Gammaproteobacteria	GCA_001518975.1	6.36458	66.4	chromosome:NZ_CP013989.1/CP013989.1	-	1	6012	5856	2016-01-20	2017-03-19	Complete Genome	ftp://ftp.ncbi.nlm.nih.gov/genomes/all/GCF/001/518/975/GCF_001518975.1_ASM151897v1	ftp://ftp.ncbi.nlm.nih.gov/genomes/all/GCA/001/518/975/GCA_001518975.1_ASM151897v1	group1
Pseudomonas aeruginosa X78812	19537	SAMN02894342	PRJNA253624	Proteobacteria	Gammaproteobacteria	GCA_001542795.2	6.34876	66.4	chromosome:NZ_CP008872.2/CP008872.2	-	1	5953	5807	2016-01-29	2017-04-17	Complete Genome	ftp://ftp.ncbi.nlm.nih.gov/genomes/all/GCF/001/542/795/GCF_001542795.2_ASM154279v2	ftp://ftp.ncbi.nlm.nih.gov/genomes/all/GCA/001/542/795/GCA_001542795.2_ASM154279v2	group1
Pseudomonas aeruginosa F9670	19537	SAMN02894359	PRJNA253624	Proteobacteria	Gammaproteobacteria	GCA_001542835.1	6.79435	66.1	chromosome:NZ_CP008873.1/CP008873.1	-	1	6432	6028	2016-01-29	2017-03-19	Complete Genome	ftp://ftp.ncbi.nlm.nih.gov/genomes/all/GCF/001/542/835/GCF_001542835.1_ASM154283v1	ftp://ftp.ncbi.nlm.nih.gov/genomes/all/GCA/001/542/835/GCA_001542835.1_ASM154283v1	group1
Pseudomonas aeruginosa 8380	19537	SAMD00027370	PRJDB3600	Proteobacteria	Gammaproteobacteria	GCA_001548135.1	6.61326	66.2	chromosome Unknown:NZ_AP014839.1/AP014839.2	-	1	6300	6150	2015-04-22	2017-03-19	Complete Genome	ftp://ftp.ncbi.nlm.nih.gov/genomes/all/GCF/001/548/135/GCF_001548135.1_ASM154813v1	ftp://ftp.ncbi.nlm.nih.gov/genomes/all/GCA/001/548/135/GCA_001548135.1_ASM154813v1	group1
Pseudomonas aeruginosa F63912	19537	SAMN02894356	PRJNA253624	Proteobacteria	Gammaproteobacteria	GCA_001594325.2	6.61877	66.3	chromosome:NZ_CP008858.2/CP008858.2	-	1	6353	6186	2016-01-15	2017-04-26	Complete Genome	ftp://ftp.ncbi.nlm.nih.gov/genomes/all/GCF/001/594/325/GCF_001594325.2_ASM159432v2	ftp://ftp.ncbi.nlm.nih.gov/genomes/all/GCA/001/594/325/GCA_001594325.2_ASM159432v2	group1
Pseudomonas aeruginosa N17-1	19537	SAMN03145716	PRJNA265138	Proteobacteria	Gammaproteobacteria	GCA_001606045.1	6.37073	66.4	chromosome:NZ_CP014948.1/CP014948.1	-	1	6038	5899	2016-04-04	2017-03-19	Complete Genome	ftp://ftp.ncbi.nlm.nih.gov/genomes/all/GCF/001/606/045/GCF_001606045.1_ASM160604v1	ftp://ftp.ncbi.nlm.nih.gov/genomes/all/GCA/001/606/045/GCA_001606045.1_ASM160604v1	group1
Pseudomonas aeruginosa ATCC 27853	19537	SAMN04589231	PRJNA316664	Proteobacteria	Gammaproteobacteria	GCA_001618925.1	6.82774	66.1	chromosome:NZ_CP015117.1/CP015117.1	-	1	6546	6376	2016-04-12	2017-03-20	Complete Genome	ftp://ftp.ncbi.nlm.nih.gov/genomes/all/GCF/001/618/925/GCF_001618925.1_ASM161892v1	ftp://ftp.ncbi.nlm.nih.gov/genomes/all/GCA/001/618/925/GCA_001618925.1_ASM161892v1	group1
Pseudomonas aeruginosa PA121617	19537	SAMN05006707	PRJNA321921	Proteobacteria	Gammaproteobacteria	GCA_001679685.1	6.85351	65.7828	chromosome:NZ_CP016214.1/CP016214.1; plasmid unnamed1:NZ_CP016215.1/CP016215.1	-	2	6566	6367	2016-07-05	2017-03-20	Complete Genome	ftp://ftp.ncbi.nlm.nih.gov/genomes/all/GCF/001/679/685/GCF_001679685.1_ASM167968v1	ftp://ftp.ncbi.nlm.nih.gov/genomes/all/GCA/001/679/685/GCA_001679685.1_ASM167968v1	group1
Pseudomonas aeruginosa ATCC 27853	19537	SAMN03774891	PRJNA286982	Proteobacteria	Gammaproteobacteria	GCA_001687285.1	6.83319	66.1	chromosome:NZ_CP011857.1/CP011857.1	-	1	6544	6369	2016-07-19	2018-09-26	Complete Genome	ftp://ftp.ncbi.nlm.nih.gov/genomes/all/GCF/001/687/285/GCF_001687285.1_ASM168728v1	ftp://ftp.ncbi.nlm.nih.gov/genomes/all/GCA/001/687/285/GCA_001687285.1_ASM168728v1	group1
Pseudomonas aeruginosa ATCC 15692	19537	SAMN05715193	PRJNA340360	Proteobacteria	Gammaproteobacteria	GCA_001729505.1	6.27643	66.5	chromosome:NZ_CP017149.1/CP017149.1	-	1	5925	5782	2016-09-16	2017-03-20	Complete Genome	ftp://ftp.ncbi.nlm.nih.gov/genomes/all/GCF/001/729/505/GCF_001729505.1_ASM172950v1	ftp://ftp.ncbi.nlm.nih.gov/genomes/all/GCA/001/729/505/GCA_001729505.1_ASM172950v1	group1
Pseudomonas aeruginosa FA-HZ1	19537	SAMN05729608	PRJNA341834	Proteobacteria	Gammaproteobacteria	GCA_001750705.1	6.86679	66.2	chromosome:NZ_CP017353.1/CP017353.1	-	1	6598	6209	2016-10-03	2017-03-20	Complete Genome	ftp://ftp.ncbi.nlm.nih.gov/genomes/all/GCF/001/750/705/GCF_001750705.1_ASM175070v1	ftp://ftp.ncbi.nlm.nih.gov/genomes/all/GCA/001/750/705/GCA_001750705.1_ASM175070v1	group1
Pseudomonas aeruginosa PA1088	19537	SAMN04455104	PRJNA310735	Proteobacteria	Gammaproteobacteria	GCA_001792835.1	6.72148	66.1	chromosome:NZ_CP015001.1/CP015001.1	-	1	6413	6247	2016-10-20	2017-03-20	Complete Genome	ftp://ftp.ncbi.nlm.nih.gov/genomes/all/GCF/001/792/835/GCF_001792835.1_ASM179283v1	ftp://ftp.ncbi.nlm.nih.gov/genomes/all/GCA/001/792/835/GCA_001792835.1_ASM179283v1	group1
Pseudomonas aeruginosa PA8281	19537	SAMN04455156	PRJNA310741	Proteobacteria	Gammaproteobacteria	GCA_001792855.1	6.92874	66	chromosome:NZ_CP015002.1/CP015002.1	-	1	6642	6461	2016-10-20	2017-03-20	Complete Genome	ftp://ftp.ncbi.nlm.nih.gov/genomes/all/GCF/001/792/855/GCF_001792855.1_ASM179285v1	ftp://ftp.ncbi.nlm.nih.gov/genomes/all/GCA/001/792/855/GCA_001792855.1_ASM179285v1	group1
Pseudomonas aeruginosa PA11803	19537	SAMN04455162	PRJNA310742	Proteobacteria	Gammaproteobacteria	GCA_001792875.1	7.00658	66	chromosome:NZ_CP015003.1/CP015003.1	-	1	6822	6637	2016-10-20	2017-03-20	Complete Genome	ftp://ftp.ncbi.nlm.nih.gov/genomes/all/GCF/001/792/875/GCF_001792875.1_ASM179287v1	ftp://ftp.ncbi.nlm.nih.gov/genomes/all/GCA/001/792/875/GCA_001792875.1_ASM179287v1	group1
Pseudomonas aeruginosa PA7790	19537	SAMN04455155	PRJNA310740	Proteobacteria	Gammaproteobacteria	GCA_001870265.1	7.06771	65.9508	chromosome:NZ_CP014999.1/CP014999.1; plasmid pPA7790:NZ_CP015000.1/CP015000.1	-	2	6828	6645	2016-11-07	2017-03-20	Complete Genome	ftp://ftp.ncbi.nlm.nih.gov/genomes/all/GCF/001/870/265/GCF_001870265.1_ASM187026v1	ftp://ftp.ncbi.nlm.nih.gov/genomes/all/GCA/001/870/265/GCA_001870265.1_ASM187026v1	group1
Pseudomonas aeruginosa PAER4_119	19537	SAMN04209275	PRJNA299511	Proteobacteria	Gammaproteobacteria	GCA_001879525.1	6.50466	66.4	chromosome:NZ_CP013113.1/CP013113.1	-	1	6137	5984	2016-11-16	2017-03-20	Complete Genome	ftp://ftp.ncbi.nlm.nih.gov/genomes/all/GCF/001/879/525/GCF_001879525.1_ASM187952v1	ftp://ftp.ncbi.nlm.nih.gov/genomes/all/GCA/001/879/525/GCA_001879525.1_ASM187952v1	group1
Pseudomonas aeruginosa SCVFeb	19537	SAMN03940423	PRJNA291145	Proteobacteria	Gammaproteobacteria	GCA_001900195.1	6.21303	66.6	chromosome:NZ_CP013477.1/CP013477.1	-	1	5856	5704	2016-12-12	2017-04-10	Complete Genome	ftp://ftp.ncbi.nlm.nih.gov/genomes/all/GCF/001/900/195/GCF_001900195.1_ASM190019v1	ftp://ftp.ncbi.nlm.nih.gov/genomes/all/GCA/001/900/195/GCA_001900195.1_ASM190019v1	group1
Pseudomonas aeruginosa SCVJan	19537	SAMN03940421	PRJNA291144	Proteobacteria	Gammaproteobacteria	GCA_001900225.1	6.21303	66.6	chromosome:NZ_CP013478.1/CP013478.1	-	1	5856	5704	2016-12-12	2017-04-10	Complete Genome	ftp://ftp.ncbi.nlm.nih.gov/genomes/all/GCF/001/900/225/GCF_001900225.1_ASM190022v1	ftp://ftp.ncbi.nlm.nih.gov/genomes/all/GCA/001/900/225/GCA_001900225.1_ASM190022v1	group1
Pseudomonas aeruginosa NHmuc	19537	SAMN03940420	PRJNA291143	Proteobacteria	Gammaproteobacteria	GCA_001900265.1	6.21328	66.6	chromosome:NZ_CP013479.1/CP013479.1	-	1	5859	5708	2016-12-12	2017-04-10	Complete Genome	ftp://ftp.ncbi.nlm.nih.gov/genomes/all/GCF/001/900/265/GCF_001900265.1_ASM190026v1	ftp://ftp.ncbi.nlm.nih.gov/genomes/all/GCA/001/900/265/GCA_001900265.1_ASM190026v1	group1
Pseudomonas aeruginosa RIVM-EMC2982	19537	SAMN05583819	PRJNA339235	Proteobacteria	Gammaproteobacteria	GCA_002085605.1	7.38006	65.7	chromosome:NZ_CP016955.1/CP016955.1	-	1	7166	6916	2017-04-11	2017-04-13	Complete Genome	ftp://ftp.ncbi.nlm.nih.gov/genomes/all/GCF/002/085/605/GCF_002085605.1_ASM208560v1	ftp://ftp.ncbi.nlm.nih.gov/genomes/all/GCA/002/085/605/GCA_002085605.1_ASM208560v1	group1
Pseudomonas aeruginosa M8A1	19537	SAMN04916454	PRJNA320095	Proteobacteria	Gammaproteobacteria	GCA_002116945.1	6.3683	66.4	chromosome:NZ_CP015647.1/CP015647.1	-	1	6059	5827	2017-05-02	2017-05-06	Chromosome	ftp://ftp.ncbi.nlm.nih.gov/genomes/all/GCF/002/116/945/GCF_002116945.1_ASM211694v1	ftp://ftp.ncbi.nlm.nih.gov/genomes/all/GCA/002/116/945/GCA_002116945.1_ASM211694v1	group1
Pseudomonas aeruginosa M8A4	19537	SAMN04916455	PRJNA320096	Proteobacteria	Gammaproteobacteria	GCA_002116985.1	6.3499	66.4	chromosome:NZ_CP015648.1/CP015648.1	-	1	6010	5797	2017-05-02	2017-05-06	Chromosome	ftp://ftp.ncbi.nlm.nih.gov/genomes/all/GCF/002/116/985/GCF_002116985.1_ASM211698v1	ftp://ftp.ncbi.nlm.nih.gov/genomes/all/GCA/002/116/985/GCA_002116985.1_ASM211698v1	group1
Pseudomonas aeruginosa M28A1	19537	SAMN04916457	PRJNA320098	Proteobacteria	Gammaproteobacteria	GCA_002117025.1	6.49944	66.1	chromosome:NZ_CP015649.1/CP015649.1	-	1	6170	5920	2017-05-02	2017-06-15	Chromosome	ftp://ftp.ncbi.nlm.nih.gov/genomes/all/GCF/002/117/025/GCF_002117025.1_ASM211702v1	ftp://ftp.ncbi.nlm.nih.gov/genomes/all/GCA/002/117/025/GCA_002117025.1_ASM211702v1	group1
Pseudomonas aeruginosa Pb18	19537	SAMN04916456	PRJNA320097	Proteobacteria	Gammaproteobacteria	GCA_002117045.1	6.40152	66.2	chromosome:NZ_CP015650.1/CP015650.1	-	1	6056	5810	2017-05-02	2017-05-06	Chromosome	ftp://ftp.ncbi.nlm.nih.gov/genomes/all/GCF/002/117/045/GCF_002117045.1_ASM211704v1	ftp://ftp.ncbi.nlm.nih.gov/genomes/all/GCA/002/117/045/GCA_002117045.1_ASM211704v1	group1
Pseudomonas aeruginosa Pa84	19537	SAMN05020322	PRJNA389181	Proteobacteria	Gammaproteobacteria	GCA_002205335.1	6.56672	66.2	chromosome:NZ_CP021999.1/CP021999.1	-	1	6284	6058	2017-06-22	2017-08-21	Complete Genome	ftp://ftp.ncbi.nlm.nih.gov/genomes/all/GCF/002/205/335/GCF_002205335.1_ASM220533v1	ftp://ftp.ncbi.nlm.nih.gov/genomes/all/GCA/002/205/335/GCA_002205335.1_ASM220533v1	group1
Pseudomonas aeruginosa Pa1242	19537	SAMN05020326	PRJNA389181	Proteobacteria	Gammaproteobacteria	GCA_002205375.1	7.05051	65.8	chromosome:NZ_CP022002.1/CP022002.1	-	1	6742	6303	2017-06-22	2017-08-21	Complete Genome	ftp://ftp.ncbi.nlm.nih.gov/genomes/all/GCF/002/205/375/GCF_002205375.1_ASM220537v1	ftp://ftp.ncbi.nlm.nih.gov/genomes/all/GCA/002/205/375/GCA_002205375.1_ASM220537v1	group1
Pseudomonas aeruginosa Pa1207	19537	SAMN05020325	PRJNA389181	Proteobacteria	Gammaproteobacteria	GCA_002208645.1	7.41186	65.7	chromosome:NZ_CP022001.1/CP022001.1	-	1	7161	6813	2017-06-22	2017-08-21	Complete Genome	ftp://ftp.ncbi.nlm.nih.gov/genomes/all/GCF/002/208/645/GCF_002208645.1_ASM220864v1	ftp://ftp.ncbi.nlm.nih.gov/genomes/all/GCA/002/208/645/GCA_002208645.1_ASM220864v1	group1
Pseudomonas aeruginosa PA83	19537	SAMN05773092	PRJNA343072	Proteobacteria	Gammaproteobacteria	GCA_002215345.1	7.21431	65.7303	chromosome:NZ_CP017293.1/CP017293.1; plasmid unnamed1:NZ_CP017294.1/CP017294.1	-	2	6892	6702	2017-07-06	2017-07-21	Complete Genome	ftp://ftp.ncbi.nlm.nih.gov/genomes/all/GCF/002/215/345/GCF_002215345.1_ASM221534v1	ftp://ftp.ncbi.nlm.nih.gov/genomes/all/GCA/002/215/345/GCA_002215345.1_ASM221534v1	group1
Pseudomonas aeruginosa 97	19537	SAMN07692776	PRJNA411997	Proteobacteria	Gammaproteobacteria	GCA_002411865.2	6.92619	65.9	chromosome:NZ_CP031449.1/CP031449.1	-	1	6654	6428	2018-08-07	2018-08-16	Complete Genome	ftp://ftp.ncbi.nlm.nih.gov/genomes/all/GCF/002/411/865/GCF_002411865.2_ASM241186v2	ftp://ftp.ncbi.nlm.nih.gov/genomes/all/GCA/002/411/865/GCA_002411865.2_ASM241186v2	group1
Pseudomonas aeruginosa PA_150577	19537	SAMN04452273	PRJNA310413	Proteobacteria	Gammaproteobacteria	GCA_002442855.1	6.33447	66.5	chromosome:NZ_CP017306.1/CP017306.1	-	1	6007	5861	2017-10-04	2017-10-07	Complete Genome	ftp://ftp.ncbi.nlm.nih.gov/genomes/all/GCF/002/442/855/GCF_002442855.1_ASM244285v1	ftp://ftp.ncbi.nlm.nih.gov/genomes/all/GCA/002/442/855/GCA_002442855.1_ASM244285v1	group1
Pseudomonas aeruginosa PB353	19537	SAMN08101545	PRJNA419916	Proteobacteria	Gammaproteobacteria	GCA_002812865.1	6.49744	66.3161	chromosome:NZ_CP025051.1/CP025051.1; plasmid pPB353_1:NZ_CP025052.1/CP025052.1	-	2	6245	6093	2017-12-06	2017-12-08	Complete Genome	ftp://ftp.ncbi.nlm.nih.gov/genomes/all/GCF/002/812/865/GCF_002812865.1_ASM281286v1	ftp://ftp.ncbi.nlm.nih.gov/genomes/all/GCA/002/812/865/GCA_002812865.1_ASM281286v1	group1
Pseudomonas aeruginosa PB354	19537	SAMN08101544	PRJNA419916	Proteobacteria	Gammaproteobacteria	GCA_002812885.1	6.49428	66.316	chromosome:NZ_CP025053.1/CP025053.1; plasmid pPB354_1:NZ_CP025054.1/CP025054.1	-	2	6236	6084	2017-12-06	2017-12-08	Complete Genome	ftp://ftp.ncbi.nlm.nih.gov/genomes/all/GCF/002/812/885/GCF_002812885.1_ASM281288v1	ftp://ftp.ncbi.nlm.nih.gov/genomes/all/GCA/002/812/885/GCA_002812885.1_ASM281288v1	group1
Pseudomonas aeruginosa F5677	19537	SAMN02887043	PRJNA253624	Proteobacteria	Gammaproteobacteria	GCA_002946935.1	6.64523	65.9	chromosome:NZ_CP026680.1/CP026680.1	-	1	6383	6160	2018-02-17	2018-03-02	Complete Genome	ftp://ftp.ncbi.nlm.nih.gov/genomes/all/GCF/002/946/935/GCF_002946935.1_ASM294693v1	ftp://ftp.ncbi.nlm.nih.gov/genomes/all/GCA/002/946/935/GCA_002946935.1_ASM294693v1	group1
Pseudomonas aeruginosa AR_0360	19537	SAMN07291503	PRJNA316321	Proteobacteria	Gammaproteobacteria	GCA_002968515.1	6.46357	66.4	chromosome:NZ_CP027165.1/CP027165.1	-	1	6131	6003	2018-03-05	2018-11-26	Complete Genome	ftp://ftp.ncbi.nlm.nih.gov/genomes/all/GCF/002/968/515/GCF_002968515.1_ASM296851v1	ftp://ftp.ncbi.nlm.nih.gov/genomes/all/GCA/002/968/515/GCA_002968515.1_ASM296851v1	group1
Pseudomonas aeruginosa AR_0230	19537	SAMN04901620	PRJNA316321	Proteobacteria	Gammaproteobacteria	GCA_002968695.1	7.08605	65.8338	chromosome:NZ_CP027174.1/CP027174.1; plasmid unnamed1:NZ_CP027175.1/CP027175.1; plasmid unnamed2:NZ_CP027176.1/CP027176.1	-	3	6776	6591	2018-03-05	2018-11-10	Complete Genome	ftp://ftp.ncbi.nlm.nih.gov/genomes/all/GCF/002/968/695/GCF_002968695.1_ASM296869v1	ftp://ftp.ncbi.nlm.nih.gov/genomes/all/GCA/002/968/695/GCA_002968695.1_ASM296869v1	group1
Pseudomonas aeruginosa WCHPA075019	19537	SAMN08866462	PRJNA415331	Proteobacteria	Gammaproteobacteria	GCA_003052005.2	6.88608	66	chromosome:NZ_CP028584.2/CP028584.2	-	1	6482	6306	2018-04-16	2018-10-09	Complete Genome	ftp://ftp.ncbi.nlm.nih.gov/genomes/all/GCF/003/052/005/GCF_003052005.2_ASM305200v2	ftp://ftp.ncbi.nlm.nih.gov/genomes/all/GCA/003/052/005/GCA_003052005.2_ASM305200v2	group1
Pseudomonas aeruginosa AR444	19537	SAMN07291537	PRJNA316321	Proteobacteria	Gammaproteobacteria	GCA_003073615.1	6.8535	66.1	chromosome:NZ_CP029089.1/CP029089.1	-	1	6503	6331	2018-04-30	2018-06-07	Complete Genome	ftp://ftp.ncbi.nlm.nih.gov/genomes/all/GCF/003/073/615/GCF_003073615.1_ASM307361v1	ftp://ftp.ncbi.nlm.nih.gov/genomes/all/GCA/003/073/615/GCA_003073615.1_ASM307361v1	group1
Pseudomonas aeruginosa AR445	19537	SAMN07291538	PRJNA316321	Proteobacteria	Gammaproteobacteria	GCA_003073735.1	7.12598	65.8	chromosome:NZ_CP029088.1/CP029088.1	-	1	6880	6645	2018-04-30	2018-06-07	Complete Genome	ftp://ftp.ncbi.nlm.nih.gov/genomes/all/GCF/003/073/735/GCF_003073735.1_ASM307373v1	ftp://ftp.ncbi.nlm.nih.gov/genomes/all/GCA/003/073/735/GCA_003073735.1_ASM307373v1	group1
Pseudomonas aeruginosa AR442	19537	SAMN07291535	PRJNA316321	Proteobacteria	Gammaproteobacteria	GCA_003073795.1	7.26757	65.8	chromosome:NZ_CP029090.1/CP029090.1	-	1	7104	6903	2018-04-30	2018-06-07	Complete Genome	ftp://ftp.ncbi.nlm.nih.gov/genomes/all/GCF/003/073/795/GCF_003073795.1_ASM307379v1	ftp://ftp.ncbi.nlm.nih.gov/genomes/all/GCA/003/073/795/GCA_003073795.1_ASM307379v1	group1
Pseudomonas aeruginosa AR439	19537	SAMN07291532	PRJNA316321	Proteobacteria	Gammaproteobacteria	GCA_003073895.1	7.57804	65.3788	chromosome:NZ_CP029097.1/CP029097.1; plasmid unnamed1:NZ_CP029095.1/CP029095.1; plasmid unnamed2:NZ_CP029096.1/CP029096.1	-	3	7356	7139	2018-04-30	2018-06-07	Complete Genome	ftp://ftp.ncbi.nlm.nih.gov/genomes/all/GCF/003/073/895/GCF_003073895.1_ASM307389v1	ftp://ftp.ncbi.nlm.nih.gov/genomes/all/GCA/003/073/895/GCA_003073895.1_ASM307389v1	group1
Pseudomonas aeruginosa CCUG 70744	19537	SAMN07602569	PRJNA401330	Proteobacteria	Gammaproteobacteria	GCA_003194245.1	6.85923	66	chromosome:NZ_CP023255.1/CP023255.1	-	1	6619	6422	2018-06-06	2018-06-08	Complete Genome	ftp://ftp.ncbi.nlm.nih.gov/genomes/all/GCF/003/194/245/GCF_003194245.1_ASM319424v1	ftp://ftp.ncbi.nlm.nih.gov/genomes/all/GCA/003/194/245/GCA_003194245.1_ASM319424v1	group1
Pseudomonas aeruginosa AR_0110	19537	SAMN04014951	PRJNA292904	Proteobacteria	Gammaproteobacteria	GCA_003204335.1	6.79978	66	chromosome:NZ_CP029745.1/CP029745.1	-	1	6498	6321	2018-06-10	2018-06-16	Complete Genome	ftp://ftp.ncbi.nlm.nih.gov/genomes/all/GCF/003/204/335/GCF_003204335.1_ASM320433v1	ftp://ftp.ncbi.nlm.nih.gov/genomes/all/GCA/003/204/335/GCA_003204335.1_ASM320433v1	group1
Pseudomonas aeruginosa K34-7	19537	SAMN08954392	PRJNA450903	Proteobacteria	Gammaproteobacteria	GCA_003206535.1	7.04245	65.8774	chromosome:NZ_CP029707.1/CP029707.1; plasmid pK34-7-1:NZ_CP029708.1/CP029708.1	-	2	6785	6614	2018-06-11	2018-06-16	Complete Genome	ftp://ftp.ncbi.nlm.nih.gov/genomes/all/GCF/003/206/535/GCF_003206535.1_ASM320653v1	ftp://ftp.ncbi.nlm.nih.gov/genomes/all/GCA/003/206/535/GCA_003206535.1_ASM320653v1	group1
Pseudomonas aeruginosa AR_460	19537	SAMN07291553	PRJNA316321	Proteobacteria	Gammaproteobacteria	GCA_003288335.1	6.30387	66.6	chromosome:NZ_CP030351.1/CP030351.1	-	1	5933	5685	2018-07-05	2018-07-12	Complete Genome	ftp://ftp.ncbi.nlm.nih.gov/genomes/all/GCF/003/288/335/GCF_003288335.1_ASM328833v1	ftp://ftp.ncbi.nlm.nih.gov/genomes/all/GCA/003/288/335/GCA_003288335.1_ASM328833v1	group1
Pseudomonas aeruginosa AR_458	19537	SAMN07291551	PRJNA316321	Proteobacteria	Gammaproteobacteria	GCA_003288435.1	6.6851	66.2	chromosome:NZ_CP030327.1/CP030327.1	-	1	6367	6165	2018-07-05	2018-07-12	Complete Genome	ftp://ftp.ncbi.nlm.nih.gov/genomes/all/GCF/003/288/435/GCF_003288435.1_ASM328843v1	ftp://ftp.ncbi.nlm.nih.gov/genomes/all/GCA/003/288/435/GCA_003288435.1_ASM328843v1	group1
Pseudomonas aeruginosa HS9	19537	SAMN08102919	PRJNA419995	Proteobacteria	Gammaproteobacteria	GCA_003319235.1	6.87699	66.2	chromosome:NZ_CP030861.1/CP030861.1	-	1	6614	6337	2018-07-15	2018-07-18	Complete Genome	ftp://ftp.ncbi.nlm.nih.gov/genomes/all/GCF/003/319/235/GCF_003319235.1_ASM331923v1	ftp://ftp.ncbi.nlm.nih.gov/genomes/all/GCA/003/319/235/GCA_003319235.1_ASM331923v1	group1
Pseudomonas aeruginosa Y89	19537	SAMN09469733	PRJNA477434	Proteobacteria	Gammaproteobacteria	GCA_003369735.1	6.95467	66.0259	chromosome:NZ_CP030913.1/CP030913.1; plasmid pY89:NZ_CP030914.1/CP030914.1	-	2	6668	6467	2018-08-10	2018-08-14	Complete Genome	ftp://ftp.ncbi.nlm.nih.gov/genomes/all/GCF/003/369/735/GCF_003369735.1_ASM336973v1	ftp://ftp.ncbi.nlm.nih.gov/genomes/all/GCA/003/369/735/GCA_003369735.1_ASM336973v1	group1
Pseudomonas aeruginosa Y82	19537	SAMN09469732	PRJNA477432	Proteobacteria	Gammaproteobacteria	GCA_003369755.1	7.10686	65.8	chromosome:NZ_CP030912.1/CP030912.1	-	1	6879	6637	2018-08-10	2018-08-14	Complete Genome	ftp://ftp.ncbi.nlm.nih.gov/genomes/all/GCF/003/369/755/GCF_003369755.1_ASM336975v1	ftp://ftp.ncbi.nlm.nih.gov/genomes/all/GCA/003/369/755/GCA_003369755.1_ASM336975v1	group1
Pseudomonas aeruginosa Y31	19537	SAMN09469677	PRJNA477422	Proteobacteria	Gammaproteobacteria	GCA_003369775.1	6.83108	66.2	chromosome:NZ_CP030910.1/CP030910.1	-	1	6493	6322	2018-08-10	2018-08-14	Complete Genome	ftp://ftp.ncbi.nlm.nih.gov/genomes/all/GCF/003/369/775/GCF_003369775.1_ASM336977v1	ftp://ftp.ncbi.nlm.nih.gov/genomes/all/GCA/003/369/775/GCA_003369775.1_ASM336977v1	group1
Pseudomonas aeruginosa Y71	19537	SAMN09469727	PRJNA477430	Proteobacteria	Gammaproteobacteria	GCA_003408495.1	6.94095	66	chromosome:NZ_CP030911.1/CP030911.1	-	1	6684	6464	2018-08-20	2018-08-22	Complete Genome	ftp://ftp.ncbi.nlm.nih.gov/genomes/all/GCF/003/408/495/GCF_003408495.1_ASM340849v1	ftp://ftp.ncbi.nlm.nih.gov/genomes/all/GCA/003/408/495/GCA_003408495.1_ASM340849v1	group1
Pseudomonas aeruginosa PABL012	19537	SAMN09831327	PRJNA485889	Proteobacteria	Gammaproteobacteria	GCA_003429185.1	6.54647	66.3	chromosome:NZ_CP031659.1/CP031659.1	-	1	6247	6089	2018-08-28	2018-09-02	Complete Genome	ftp://ftp.ncbi.nlm.nih.gov/genomes/all/GCF/003/429/185/GCF_003429185.1_ASM342918v1	ftp://ftp.ncbi.nlm.nih.gov/genomes/all/GCA/003/429/185/GCA_003429185.1_ASM342918v1	group1
Pseudomonas aeruginosa PABL017	19537	SAMN09831332	PRJNA485889	Proteobacteria	Gammaproteobacteria	GCA_003429205.1	6.50346	66.3	chromosome:NZ_CP031660.1/CP031660.1	-	1	6172	6019	2018-08-28	2018-09-02	Complete Genome	ftp://ftp.ncbi.nlm.nih.gov/genomes/all/GCF/003/429/205/GCF_003429205.1_ASM342920v1	ftp://ftp.ncbi.nlm.nih.gov/genomes/all/GCA/003/429/205/GCA_003429205.1_ASM342920v1	group1
Pseudomonas aeruginosa WPB098	19537	SAMN09859343	PRJNA486613	Proteobacteria	Gammaproteobacteria	GCA_003441575.1	6.51521	66.3	chromosome:CP031879.1	-	1	6234	6078	2018-09-02	2018-09-02	Chromosome	-	ftp://ftp.ncbi.nlm.nih.gov/genomes/all/GCA/003/441/575/GCA_003441575.1_ASM344157v1	group1
Pseudomonas aeruginosa N15-01092	19537	SAMN04108365	PRJNA292869	Proteobacteria	Gammaproteobacteria	GCA_003571505.1	6.9729	65.9	chromosome:NZ_CP012901.1/CP012901.1	-	1	6695	6482	2016-01-05	2018-09-19	Complete Genome	ftp://ftp.ncbi.nlm.nih.gov/genomes/all/GCF/003/571/505/GCF_003571505.1_ASM357150v1	ftp://ftp.ncbi.nlm.nih.gov/genomes/all/GCA/003/571/505/GCA_003571505.1_ASM357150v1	group1
Pseudomonas aeruginosa AR_0111	19537	SAMN04014952	PRJNA292904	Proteobacteria	Gammaproteobacteria	GCA_003571805.1	7.07565	65.8445	chromosome:NZ_CP032257.1/CP032257.1; plasmid unnamed:NZ_CP032256.1/CP032256.1	-	2	6812	6626	2018-09-17	2018-09-19	Complete Genome	ftp://ftp.ncbi.nlm.nih.gov/genomes/all/GCF/003/571/805/GCF_003571805.1_ASM357180v1	ftp://ftp.ncbi.nlm.nih.gov/genomes/all/GCA/003/571/805/GCA_003571805.1_ASM357180v1	group1
Pseudomonas aeruginosa 6762	19537	SAMN09389275	PRJNA475459	Proteobacteria	Gammaproteobacteria	GCA_003665495.1	6.71484	66.1	chromosome:NZ_CP030075.1/CP030075.1	-	1	6391	6169	2018-10-17	2018-10-21	Chromosome	ftp://ftp.ncbi.nlm.nih.gov/genomes/all/GCF/003/665/495/GCF_003665495.1_ASM366549v1	ftp://ftp.ncbi.nlm.nih.gov/genomes/all/GCA/003/665/495/GCA_003665495.1_ASM366549v1	group1
Pseudomonas aeruginosa PA-3	19537	SAMN10226300	PRJNA495451	Proteobacteria	Gammaproteobacteria	GCA_003691345.1	6.32731	66.5	chromosome:CP033084.1	-	1	5995	4477	2018-10-27	2018-10-27	Complete Genome	-	ftp://ftp.ncbi.nlm.nih.gov/genomes/all/GCA/003/691/345/GCA_003691345.1_ASM369134v1	group1
Pseudomonas aeruginosa BH9	19537	SAMN09270621	PRJNA473307	Proteobacteria	Gammaproteobacteria	GCA_003795165.1	7.19704	65.7869	chromosome:NZ_CP029713.1/CP029713.1; plasmid pBH6:NZ_CP029714.1/CP029714.1	-	2	6954	6419	2018-11-19	2018-11-26	Chromosome	ftp://ftp.ncbi.nlm.nih.gov/genomes/all/GCF/003/795/165/GCF_003795165.1_ASM379516v1	ftp://ftp.ncbi.nlm.nih.gov/genomes/all/GCA/003/795/165/GCA_003795165.1_ASM379516v1	group1
Pseudomonas aeruginosa H26027	19537	SAMN10374626	PRJNA503802	Proteobacteria	Gammaproteobacteria	GCA_003798105.1	7.0796	66.1	chromosome:NZ_CP033684.1/CP033684.1	-	1	6827	6650	2018-11-20	2018-11-26	Complete Genome	ftp://ftp.ncbi.nlm.nih.gov/genomes/all/GCF/003/798/105/GCF_003798105.1_ASM379810v1	ftp://ftp.ncbi.nlm.nih.gov/genomes/all/GCA/003/798/105/GCA_003798105.1_ASM379810v1	group1
Pseudomonas aeruginosa FDAARGOS_532	19537	SAMN10163227	PRJNA231221	Proteobacteria	Gammaproteobacteria	GCA_003812165.1	6.93125	66.0943	chromosome:NZ_CP033771.1/CP033771.1; plasmid unnamed1:NZ_CP033772.1/CP033772.1; plasmid unnamed2:NZ_CP033773.1/CP033773.1	-	3	6582	6370	2018-11-21	2018-11-26	Complete Genome	ftp://ftp.ncbi.nlm.nih.gov/genomes/all/GCF/003/812/165/GCF_003812165.1_ASM381216v1	ftp://ftp.ncbi.nlm.nih.gov/genomes/all/GCA/003/812/165/GCA_003812165.1_ASM381216v1	group1
Pseudomonas aeruginosa FDAARGOS_505	19537	SAMN10163199	PRJNA231221	Proteobacteria	Gammaproteobacteria	GCA_003813005.1	7.02982	65.9	chromosome:NZ_CP033832.1/CP033832.1	-	1	6711	6520	2018-11-21	2018-11-26	Complete Genome	ftp://ftp.ncbi.nlm.nih.gov/genomes/all/GCF/003/813/005/GCF_003813005.1_ASM381300v1	ftp://ftp.ncbi.nlm.nih.gov/genomes/all/GCA/003/813/005/GCA_003813005.1_ASM381300v1	group1
Pseudomonas aeruginosa FDAARGOS_570	19537	SAMN10163194	PRJNA231221	Proteobacteria	Gammaproteobacteria	GCA_003813025.1	7.15514	65.8768	chromosome:NZ_CP033835.1/CP033835.1; plasmid unnamed:NZ_CP033834.1/CP033834.1	-	2	7003	6779	2018-11-21	2018-11-26	Complete Genome	ftp://ftp.ncbi.nlm.nih.gov/genomes/all/GCF/003/813/025/GCF_003813025.1_ASM381302v1	ftp://ftp.ncbi.nlm.nih.gov/genomes/all/GCA/003/813/025/GCA_003813025.1_ASM381302v1	group1
Pseudomonas aeruginosa IMP-13	19537	SAMN10503341	PRJNA507737	Proteobacteria	Gammaproteobacteria	GCA_003950015.1	7.17801	65.653	chromosome:NZ_CP034354.1/CP034354.1; plasmid pPYO_TB:NZ_CP034355.1/CP034355.1	-	2	6865	6642	2018-12-15	2018-12-19	Complete Genome	ftp://ftp.ncbi.nlm.nih.gov/genomes/all/GCF/003/950/015/GCF_003950015.1_ASM395001v1	ftp://ftp.ncbi.nlm.nih.gov/genomes/all/GCA/003/950/015/GCA_003950015.1_ASM395001v1	group1
Pseudomonas aeruginosa PGN5	19537	SAMN10093512	PRJNA492129	Proteobacteria	Gammaproteobacteria	GCA_003952745.1	6.26445	66.4	chromosome:CP032541.1	-	1	5903	5779	2018-12-18	2018-12-18	Chromosome	-	ftp://ftp.ncbi.nlm.nih.gov/genomes/all/GCA/003/952/745/GCA_003952745.1_ASM395274v1	group1
Pseudomonas aeruginosa PGN4	19537	SAMN10093511	PRJNA492074	Proteobacteria	Gammaproteobacteria	GCA_003952765.1	6.26442	65.6	chromosome:CP032540.1	-	1	5631	5507	2018-12-18	2018-12-18	Chromosome	-	ftp://ftp.ncbi.nlm.nih.gov/genomes/all/GCA/003/952/765/GCA_003952765.1_ASM395276v1	group1
Pseudomonas aeruginosa GIMC5015:PAKB6	19537	SAMN10449072	PRJNA506142	Proteobacteria	Gammaproteobacteria	GCA_003957825.1	6.25849	66.5	chromosome:NZ_CP034429.1/CP034429.1	-	1	5914	5781	2018-12-21	2018-12-27	Complete Genome	ftp://ftp.ncbi.nlm.nih.gov/genomes/all/GCF/003/957/825/GCF_003957825.1_ASM395782v1	ftp://ftp.ncbi.nlm.nih.gov/genomes/all/GCA/003/957/825/GCA_003957825.1_ASM395782v1	group1
Pseudomonas aeruginosa PAO1161	19537	SAMN09951375	PRJNA489238	Proteobacteria	Gammaproteobacteria	GCA_004102665.1	6.3838	66.4	chromosome:NZ_CP032126.1/CP032126.1	-	1	6050	5918	2019-01-22	2019-01-26	Complete Genome	ftp://ftp.ncbi.nlm.nih.gov/genomes/all/GCF/004/102/665/GCF_004102665.1_ASM410266v1	ftp://ftp.ncbi.nlm.nih.gov/genomes/all/GCA/004/102/665/GCA_004102665.1_ASM410266v1	group1
Pseudomonas aeruginosa DK1	19537	SAMEA3484633	PRJEB9823	Proteobacteria	Gammaproteobacteria	GCA_900069025.1	6.21253	66.6	chromosome I:NZ_LN870292.1/LN870292.1	-	1	5859	5711	2015-11-03	2017-06-12	Complete Genome	ftp://ftp.ncbi.nlm.nih.gov/genomes/all/GCF/900/069/025/GCF_900069025.1_ASM90006902v1	ftp://ftp.ncbi.nlm.nih.gov/genomes/all/GCA/900/069/025/GCA_900069025.1_ASM90006902v1	group1
Pseudomonas aeruginosa PAO1_Orsay	19537	SAMEA3485223	PRJEB9838	Proteobacteria	Gammaproteobacteria	GCA_900070375.1	6.27647	66.5	chromosome I:NZ_LN871187.1/LN871187.1	-	1	5925	5797	2015-09-08	2018-04-04	Complete Genome	ftp://ftp.ncbi.nlm.nih.gov/genomes/all/GCF/900/070/375/GCF_900070375.1_PAO1OR	ftp://ftp.ncbi.nlm.nih.gov/genomes/all/GCA/900/070/375/GCA_900070375.1_PAO1OR	group1
Pseudomonas aeruginosa PcyII-10	19537	SAMEA26686918	PRJEB18612	Proteobacteria	Gammaproteobacteria	GCA_900149285.1	6.28864	66.5	chromosome PcyII-10:NZ_LT673656.1/LT673656.1	-	1	5911	5770	2017-01-26	2017-03-22	Complete Genome	ftp://ftp.ncbi.nlm.nih.gov/genomes/all/GCF/900/149/285/GCF_900149285.1_PcyII-10	ftp://ftp.ncbi.nlm.nih.gov/genomes/all/GCA/900/149/285/GCA_900149285.1_PcyII-10	group1
Pseudomonas aeruginosa C-NN2	19537	SAMEA104083446	PRJEB5222	Proteobacteria	Gammaproteobacteria	GCA_900185255.1	6.90297	66.1	chromosome I:NZ_LT883143.1/LT883143.1	-	1	6575	6412	2017-06-09	2017-06-21	Complete Genome	ftp://ftp.ncbi.nlm.nih.gov/genomes/all/GCF/900/185/255/GCF_900185255.1_NN2	ftp://ftp.ncbi.nlm.nih.gov/genomes/all/GCA/900/185/255/GCA_900185255.1_NN2	group1
Pseudomonas aeruginosa RW109	19537	SAMEA104432335	PRJEB23462	Proteobacteria	Gammaproteobacteria	GCA_900243355.1	7.75622	65.0826	chromosome Mainomosome:NZ_LT969520.1/LT969520.1; plasmid 1:NZ_LT969519.1/LT969519.1; plasmid 2:NZ_LT969521.1/LT969521.1	-	3	7616	7355	2017-12-20	2018-01-23	Complete Genome	ftp://ftp.ncbi.nlm.nih.gov/genomes/all/GCF/900/243/355/GCF_900243355.1_RW109	ftp://ftp.ncbi.nlm.nih.gov/genomes/all/GCA/900/243/355/GCA_900243355.1_RW109	group1
Pseudomonas aeruginosa paerg000	19537	SAMEA4916038	PRJEB28660	Proteobacteria	Gammaproteobacteria	GCA_900618245.1	6.49356	66.4	chromosome 0:NZ_LR130528.1/LR130528.1	-	1	6170	5869	2018-11-27	2018-12-11	Complete Genome	ftp://ftp.ncbi.nlm.nih.gov/genomes/all/GCF/900/618/245/GCF_900618245.1_paerg000	ftp://ftp.ncbi.nlm.nih.gov/genomes/all/GCA/900/618/245/GCA_900618245.1_paerg000	group1
Pseudomonas aeruginosa paerg002	19537	SAMEA4916049	PRJEB28660	Proteobacteria	Gammaproteobacteria	GCA_900618255.1	6.45147	66.4	chromosome 0:NZ_LR130527.1/LR130527.1	-	1	6102	5935	2018-11-27	2018-12-11	Complete Genome	ftp://ftp.ncbi.nlm.nih.gov/genomes/all/GCF/900/618/255/GCF_900618255.1_paerg002	ftp://ftp.ncbi.nlm.nih.gov/genomes/all/GCA/900/618/255/GCA_900618255.1_paerg002	group1
Pseudomonas aeruginosa paerg004	19537	SAMEA4916061	PRJEB28660	Proteobacteria	Gammaproteobacteria	GCA_900618265.1	6.45281	66.4	chromosome 0:NZ_LR130531.1/LR130531.1	-	1	6102	5936	2018-11-27	2018-12-11	Complete Genome	ftp://ftp.ncbi.nlm.nih.gov/genomes/all/GCF/900/618/265/GCF_900618265.1_paerg004	ftp://ftp.ncbi.nlm.nih.gov/genomes/all/GCA/900/618/265/GCA_900618265.1_paerg004	group1
Pseudomonas aeruginosa paerg003	19537	SAMEA4916059	PRJEB28660	Proteobacteria	Gammaproteobacteria	GCA_900618275.1	6.43396	66.4	chromosome 0:NZ_LR130530.1/LR130530.1	-	1	6086	5945	2018-11-27	2018-12-12	Complete Genome	ftp://ftp.ncbi.nlm.nih.gov/genomes/all/GCF/900/618/275/GCF_900618275.1_paerg003	ftp://ftp.ncbi.nlm.nih.gov/genomes/all/GCA/900/618/275/GCA_900618275.1_paerg003	group1
Pseudomonas aeruginosa paerg010	19537	SAMEA4916108	PRJEB28660	Proteobacteria	Gammaproteobacteria	GCA_900618315.1	6.43396	66.4	chromosome 0:NZ_LR130536.1/LR130536.1	-	1	6088	5950	2018-11-27	2018-12-12	Complete Genome	ftp://ftp.ncbi.nlm.nih.gov/genomes/all/GCF/900/618/315/GCF_900618315.1_paerg010	ftp://ftp.ncbi.nlm.nih.gov/genomes/all/GCA/900/618/315/GCA_900618315.1_paerg010	group1
Pseudomonas aeruginosa paerg011	19537	SAMEA4916113	PRJEB28660	Proteobacteria	Gammaproteobacteria	GCA_900618325.1	6.43413	66.4	chromosome 0:NZ_LR130535.1/LR130535.1	-	1	6088	5946	2018-11-27	2018-12-11	Complete Genome	ftp://ftp.ncbi.nlm.nih.gov/genomes/all/GCF/900/618/325/GCF_900618325.1_paerg011	ftp://ftp.ncbi.nlm.nih.gov/genomes/all/GCA/900/618/325/GCA_900618325.1_paerg011	group1
Pseudomonas aeruginosa paerg012	19537	SAMEA4916123	PRJEB28660	Proteobacteria	Gammaproteobacteria	GCA_900618335.1	6.43402	66.4	chromosome 0:NZ_LR130537.1/LR130537.1	-	1	6088	5948	2018-11-27	2018-12-11	Complete Genome	ftp://ftp.ncbi.nlm.nih.gov/genomes/all/GCF/900/618/335/GCF_900618335.1_paerg012	ftp://ftp.ncbi.nlm.nih.gov/genomes/all/GCA/900/618/335/GCA_900618335.1_paerg012	group1
Pseudomonas aeruginosa NCTC11445	19537	SAMEA3856675	PRJEB6403	Proteobacteria	Gammaproteobacteria	GCA_900636735.1	6.76629	66.1	chromosome 1:NZ_LR134308.1/LR134308.1	-	1	6566	6378	2018-12-19	2018-12-28	Complete Genome	ftp://ftp.ncbi.nlm.nih.gov/genomes/all/GCF/900/636/735/GCF_900636735.1_43941_C01	ftp://ftp.ncbi.nlm.nih.gov/genomes/all/GCA/900/636/735/GCA_900636735.1_43941_C01	group1
Pseudomonas aeruginosa NCTC12903	19537	SAMEA3856677	PRJEB6403	Proteobacteria	Gammaproteobacteria	GCA_900636755.1	6.83999	66.1	chromosome 1:NZ_LR134309.1/LR134309.1	-	1	6595	6431	2018-12-19	2018-12-28	Complete Genome	ftp://ftp.ncbi.nlm.nih.gov/genomes/all/GCF/900/636/755/GCF_900636755.1_43941_E01	ftp://ftp.ncbi.nlm.nih.gov/genomes/all/GCA/900/636/755/GCA_900636755.1_43941_E01	group1
Pseudomonas aeruginosa NCTC10728	19537	SAMEA4007823	PRJEB6403	Proteobacteria	Gammaproteobacteria	GCA_900637045.1	6.36339	66.4	chromosome 1:NZ_LR134342.1/LR134342.1	-	1	6042	5885	2018-12-19	2018-12-28	Complete Genome	ftp://ftp.ncbi.nlm.nih.gov/genomes/all/GCF/900/637/045/GCF_900637045.1_46837_C02	ftp://ftp.ncbi.nlm.nih.gov/genomes/all/GCA/900/637/045/GCA_900637045.1_46837_C02	group1
Pseudomonas aeruginosa UCBPP-PA14	19537	SAMN02603591	PRJNA386	Proteobacteria	Gammaproteobacteria	GCA_000014625.1	6.53765	66.3	chromosome:NC_008463.1/CP000438.1	-	1	6177	6021	2006-10-06	2017-05-19	Complete Genome	ftp://ftp.ncbi.nlm.nih.gov/genomes/all/GCF/000/014/625/GCF_000014625.1_ASM1462v1	ftp://ftp.ncbi.nlm.nih.gov/genomes/all/GCA/000/014/625/GCA_000014625.1_ASM1462v1	group2
Pseudomonas aeruginosa 39016	19537	SAMN02471834	PRJNA49667	Proteobacteria	Gammaproteobacteria	GCA_000148745.1	6.86606	65.5	chromosome:NZ_CM001020.1/CM001020.1	AEEX01	1	6644	6248	2010-09-29	2017-05-19	Chromosome	ftp://ftp.ncbi.nlm.nih.gov/genomes/all/GCF/000/148/745/GCF_000148745.1_ASM14874v1	ftp://ftp.ncbi.nlm.nih.gov/genomes/all/GCA/000/148/745/GCA_000148745.1_ASM14874v1	group2
Pseudomonas aeruginosa NCGM2.S1	19537	SAMD00061003	PRJDA73453	Proteobacteria	Gammaproteobacteria	GCA_000284555.1	6.76466	66.1	chromosome 1:NC_017549.1/AP012280.1	-	1	6476	6289	2011-09-29	2017-05-10	Complete Genome	ftp://ftp.ncbi.nlm.nih.gov/genomes/all/GCF/000/284/555/GCF_000284555.1_ASM28455v1	ftp://ftp.ncbi.nlm.nih.gov/genomes/all/GCA/000/284/555/GCA_000284555.1_ASM28455v1	group2
Pseudomonas aeruginosa B136-33	19537	SAMN02603669	PRJNA185969	Proteobacteria	Gammaproteobacteria	GCA_000359505.1	6.42101	66.4	chromosome:NC_020912.1/CP004061.1	-	1	6062	5914	2013-04-09	2017-05-19	Complete Genome	ftp://ftp.ncbi.nlm.nih.gov/genomes/all/GCF/000/359/505/GCF_000359505.1_ASM35950v1	ftp://ftp.ncbi.nlm.nih.gov/genomes/all/GCA/000/359/505/GCA_000359505.1_ASM35950v1	group2
Pseudomonas aeruginosa VRFPA04	19537	SAMN02472098	PRJNA219238	Proteobacteria	Gammaproteobacteria	GCA_000473745.3	6.81803	66.5	chromosome:NZ_CP008739.1/CP008739.2	-	1	6502	5949	2014-06-27	2017-03-16	Complete Genome	ftp://ftp.ncbi.nlm.nih.gov/genomes/all/GCF/000/473/745/GCF_000473745.2_ASM47374v3	ftp://ftp.ncbi.nlm.nih.gov/genomes/all/GCA/000/473/745/GCA_000473745.3_ASM47374v3	group2
Pseudomonas aeruginosa MTB-1	19537	SAMN02389526	PRJNA225944	Proteobacteria	Gammaproteobacteria	GCA_000504045.1	6.58004	66.2	chromosome:NC_023019.1/CP006853.1	-	1	6267	6104	2013-12-05	2017-03-15	Complete Genome	ftp://ftp.ncbi.nlm.nih.gov/genomes/all/GCF/000/504/045/GCF_000504045.1_ASM50404v1	ftp://ftp.ncbi.nlm.nih.gov/genomes/all/GCA/000/504/045/GCA_000504045.1_ASM50404v1	group2
Pseudomonas aeruginosa NCGM 1984	19537	SAMD00019082	PRJDB3032	Proteobacteria	Gammaproteobacteria	GCA_000829255.1	6.85095	66	chromosome:NZ_AP014646.1/AP014646.1	-	1	6612	6428	2014-09-18	2017-03-16	Complete Genome	ftp://ftp.ncbi.nlm.nih.gov/genomes/all/GCF/000/829/255/GCF_000829255.1_ASM82925v1	ftp://ftp.ncbi.nlm.nih.gov/genomes/all/GCA/000/829/255/GCA_000829255.1_ASM82925v1	group2
Pseudomonas aeruginosa NCGM 1900	19537	SAMD00018700	PRJDB2972	Proteobacteria	Gammaproteobacteria	GCA_000829275.1	6.81494	66	chromosome:NZ_AP014622.1/AP014622.1	-	1	6565	6373	2014-08-01	2017-05-10	Complete Genome	ftp://ftp.ncbi.nlm.nih.gov/genomes/all/GCF/000/829/275/GCF_000829275.1_ASM82927v1	ftp://ftp.ncbi.nlm.nih.gov/genomes/all/GCA/000/829/275/GCA_000829275.1_ASM82927v1	group2
Pseudomonas aeruginosa S04 90	19537	SAMN03396926	PRJNA277811	Proteobacteria	Gammaproteobacteria	GCA_000988505.1	7.25915	65.818	chromosome:NZ_CP011369.1/CP011369.1; plasmid unnamed:NZ_CP011370.1/CP011370.1	-	2	7109	6885	2015-05-06	2017-04-10	Chromosome	ftp://ftp.ncbi.nlm.nih.gov/genomes/all/GCF/000/988/505/GCF_000988505.1_ASM98850v1	ftp://ftp.ncbi.nlm.nih.gov/genomes/all/GCA/000/988/505/GCA_000988505.1_ASM98850v1	group2
Pseudomonas aeruginosa Cu1510	19537	SAMN04102969	PRJNA296749	Proteobacteria	Gammaproteobacteria	GCA_001465155.1	6.12302	66.7	chromosome:CP013144.1	-	1	5629	5285	2015-12-10	2016-03-09	Complete Genome	-	ftp://ftp.ncbi.nlm.nih.gov/genomes/all/GCA/001/465/155/GCA_001465155.1_ASM146515v1	group2
Pseudomonas aeruginosa M1608	19537	SAMN02894352	PRJNA253624	Proteobacteria	Gammaproteobacteria	GCA_001516365.2	6.46002	66	chromosome:NZ_CP008862.2/CP008862.2	-	1	6145	5934	2016-01-15	2017-04-17	Complete Genome	ftp://ftp.ncbi.nlm.nih.gov/genomes/all/GCF/001/516/365/GCF_001516365.2_ASM151636v2	ftp://ftp.ncbi.nlm.nih.gov/genomes/all/GCA/001/516/365/GCA_001516365.2_ASM151636v2	group2
Pseudomonas aeruginosa M37351	19537	SAMN02894351	PRJNA253624	Proteobacteria	Gammaproteobacteria	GCA_001516385.1	6.89723	66	chromosome:NZ_CP008863.1/CP008863.1	-	1	6614	6387	2016-01-15	2017-03-19	Complete Genome	ftp://ftp.ncbi.nlm.nih.gov/genomes/all/GCF/001/516/385/GCF_001516385.1_ASM151638v1	ftp://ftp.ncbi.nlm.nih.gov/genomes/all/GCA/001/516/385/GCA_001516385.1_ASM151638v1	group2
Pseudomonas aeruginosa NCGM257	19537	SAMD00020552	PRJDB3186	Proteobacteria	Gammaproteobacteria	GCA_001547955.1	7.09069	65.9	chromosome Unknown:NZ_AP014651.1/AP014651.1	-	1	6910	6712	2015-02-25	2017-05-10	Complete Genome	ftp://ftp.ncbi.nlm.nih.gov/genomes/all/GCF/001/547/955/GCF_001547955.1_ASM154795v1	ftp://ftp.ncbi.nlm.nih.gov/genomes/all/GCA/001/547/955/GCA_001547955.1_ASM154795v1	group2
Pseudomonas aeruginosa IOMTU 133	19537	SAMD00042491	PRJDB4304	Proteobacteria	Gammaproteobacteria	GCA_001548335.1	6.89702	66	chromosome Unknown:NZ_AP017302.1/AP017302.1	-	1	6539	6338	2015-11-26	2017-05-10	Complete Genome	ftp://ftp.ncbi.nlm.nih.gov/genomes/all/GCF/001/548/335/GCF_001548335.1_ASM154833v1	ftp://ftp.ncbi.nlm.nih.gov/genomes/all/GCA/001/548/335/GCA_001548335.1_ASM154833v1	group2
Pseudomonas aeruginosa BAMCPA07-48	19537	SAMN04893615	PRJNA319532	Proteobacteria	Gammaproteobacteria	GCA_001632245.1	7.02155	66	chromosome:NZ_CP015377.1/CP015377.1	-	1	6795	6512	2016-04-26	2017-03-20	Complete Genome	ftp://ftp.ncbi.nlm.nih.gov/genomes/all/GCF/001/632/245/GCF_001632245.1_ASM163224v1	ftp://ftp.ncbi.nlm.nih.gov/genomes/all/GCA/001/632/245/GCA_001632245.1_ASM163224v1	group2
Pseudomonas aeruginosa PA_D1	19537	SAMN04910034	PRJNA294254	Proteobacteria	Gammaproteobacteria	GCA_001721745.1	6.64382	66.2	chromosome:NZ_CP012585.1/CP012585.1	-	1	6285	6120	2016-09-08	2017-03-21	Complete Genome	ftp://ftp.ncbi.nlm.nih.gov/genomes/all/GCF/001/721/745/GCF_001721745.1_ASM172174v1	ftp://ftp.ncbi.nlm.nih.gov/genomes/all/GCA/001/721/745/GCA_001721745.1_ASM172174v1	group2
Pseudomonas aeruginosa PA_D2	19537	SAMN04910045	PRJNA294254	Proteobacteria	Gammaproteobacteria	GCA_001721765.1	6.643	66.2	chromosome:NZ_CP012578.1/CP012578.1	-	1	6283	6120	2016-09-08	2017-03-21	Complete Genome	ftp://ftp.ncbi.nlm.nih.gov/genomes/all/GCF/001/721/765/GCF_001721765.1_ASM172176v1	ftp://ftp.ncbi.nlm.nih.gov/genomes/all/GCA/001/721/765/GCA_001721765.1_ASM172176v1	group2
Pseudomonas aeruginosa PA_D9	19537	SAMN04910066	PRJNA294254	Proteobacteria	Gammaproteobacteria	GCA_001721785.1	6.64548	66.2	chromosome:NZ_CP012580.1/CP012580.1	-	1	6290	6119	2016-09-08	2017-03-21	Complete Genome	ftp://ftp.ncbi.nlm.nih.gov/genomes/all/GCF/001/721/785/GCF_001721785.1_ASM172178v1	ftp://ftp.ncbi.nlm.nih.gov/genomes/all/GCA/001/721/785/GCA_001721785.1_ASM172178v1	group2
Pseudomonas aeruginosa PA_D16	19537	SAMN04914381	PRJNA294254	Proteobacteria	Gammaproteobacteria	GCA_001721805.1	6.68198	66.2	chromosome:NZ_CP012581.1/CP012581.1	-	1	6326	6150	2016-09-08	2017-03-21	Complete Genome	ftp://ftp.ncbi.nlm.nih.gov/genomes/all/GCF/001/721/805/GCF_001721805.1_ASM172180v1	ftp://ftp.ncbi.nlm.nih.gov/genomes/all/GCA/001/721/805/GCA_001721805.1_ASM172180v1	group2
Pseudomonas aeruginosa PA_D22	19537	SAMN04914475	PRJNA294254	Proteobacteria	Gammaproteobacteria	GCA_001721825.1	6.68198	66.2	chromosome:NZ_CP012583.1/CP012583.1	-	1	6327	6146	2016-09-08	2017-03-21	Complete Genome	ftp://ftp.ncbi.nlm.nih.gov/genomes/all/GCF/001/721/825/GCF_001721825.1_ASM172182v1	ftp://ftp.ncbi.nlm.nih.gov/genomes/all/GCA/001/721/825/GCA_001721825.1_ASM172182v1	group2
Pseudomonas aeruginosa PA_D25	19537	SAMN04914479	PRJNA294254	Proteobacteria	Gammaproteobacteria	GCA_001721845.1	6.6832	66.2	chromosome:NZ_CP012584.1/CP012584.1	-	1	6329	6143	2016-09-08	2017-03-21	Complete Genome	ftp://ftp.ncbi.nlm.nih.gov/genomes/all/GCF/001/721/845/GCF_001721845.1_ASM172184v1	ftp://ftp.ncbi.nlm.nih.gov/genomes/all/GCA/001/721/845/GCA_001721845.1_ASM172184v1	group2
Pseudomonas aeruginosa DN1	19537	SAMN05717682	PRJNA341318	Proteobacteria	Gammaproteobacteria	GCA_001722005.2	6.95925	65.8714	chromosome:NZ_CP017099.1/CP017099.1; plasmid unnamed1:NZ_CP018048.1/CP018048.1	-	2	6725	6535	2016-09-08	2017-03-21	Complete Genome	ftp://ftp.ncbi.nlm.nih.gov/genomes/all/GCF/001/722/005/GCF_001722005.2_ASM172200v2	ftp://ftp.ncbi.nlm.nih.gov/genomes/all/GCA/001/722/005/GCA_001722005.2_ASM172200v2	group2
Pseudomonas aeruginosa PA_D5	19537	SAMN04910061	PRJNA294254	Proteobacteria	Gammaproteobacteria	GCA_001722025.1	6.68199	66.2	chromosome:NZ_CP012579.1/CP012579.1	-	1	6327	6153	2016-09-08	2017-03-20	Complete Genome	ftp://ftp.ncbi.nlm.nih.gov/genomes/all/GCF/001/722/025/GCF_001722025.1_ASM172202v1	ftp://ftp.ncbi.nlm.nih.gov/genomes/all/GCA/001/722/025/GCA_001722025.1_ASM172202v1	group2
Pseudomonas aeruginosa PA_D21	19537	SAMN04914386	PRJNA294254	Proteobacteria	Gammaproteobacteria	GCA_001722045.1	6.63911	66.2	chromosome:NZ_CP012582.1/CP012582.1	-	1	6281	6116	2016-09-08	2017-03-21	Complete Genome	ftp://ftp.ncbi.nlm.nih.gov/genomes/all/GCF/001/722/045/GCF_001722045.1_ASM172204v1	ftp://ftp.ncbi.nlm.nih.gov/genomes/all/GCA/001/722/045/GCA_001722045.1_ASM172204v1	group2
Pseudomonas aeruginosa B10W	19537	SAMN05969160	PRJNA352277	Proteobacteria	Gammaproteobacteria	GCA_001874465.1	6.72338	66.2	chromosome:NZ_CP017969.1/CP017969.1	-	1	6438	6216	2016-11-10	2017-03-20	Complete Genome	ftp://ftp.ncbi.nlm.nih.gov/genomes/all/GCF/001/874/465/GCF_001874465.1_ASM187446v1	ftp://ftp.ncbi.nlm.nih.gov/genomes/all/GCA/001/874/465/GCA_001874465.1_ASM187446v1	group2
Pseudomonas aeruginosa PA_154197	19537	SAMN04452263	PRJNA310413	Proteobacteria	Gammaproteobacteria	GCA_002075065.1	6.44524	66.4	chromosome:NZ_CP014866.1/CP014866.1	-	1	6105	5961	2017-03-29	2017-04-03	Complete Genome	ftp://ftp.ncbi.nlm.nih.gov/genomes/all/GCF/002/075/065/GCF_002075065.1_ASM207506v1	ftp://ftp.ncbi.nlm.nih.gov/genomes/all/GCA/002/075/065/GCA_002075065.1_ASM207506v1	group2
Pseudomonas aeruginosa E6130952	19537	SAMN06349407	PRJNA376024	Proteobacteria	Gammaproteobacteria	GCA_002085755.1	7.07741	65.8763	chromosome:NZ_CP020603.1/CP020603.1; plasmid pJHX613:NZ_CP020602.1/CP020602.1	-	2	6847	6631	2017-04-11	2017-04-13	Complete Genome	ftp://ftp.ncbi.nlm.nih.gov/genomes/all/GCF/002/085/755/GCF_002085755.1_ASM208575v1	ftp://ftp.ncbi.nlm.nih.gov/genomes/all/GCA/002/085/755/GCA_002085755.1_ASM208575v1	group2
Pseudomonas aeruginosa PASGNDM699	19537	SAMN06689795	PRJNA381838	Proteobacteria	Gammaproteobacteria	GCA_002104595.1	6.9851	66	chromosome:NZ_CP020704.1/CP020704.1	-	1	6742	6545	2017-04-18	2017-04-24	Complete Genome	ftp://ftp.ncbi.nlm.nih.gov/genomes/all/GCF/002/104/595/GCF_002104595.1_ASM210459v1	ftp://ftp.ncbi.nlm.nih.gov/genomes/all/GCA/002/104/595/GCA_002104595.1_ASM210459v1	group2
Pseudomonas aeruginosa PASGNDM345	19537	SAMN06689794	PRJNA381838	Proteobacteria	Gammaproteobacteria	GCA_002104615.1	6.89316	66.1	chromosome:NZ_CP020703.1/CP020703.1	-	1	6632	6432	2017-04-18	2017-04-24	Complete Genome	ftp://ftp.ncbi.nlm.nih.gov/genomes/all/GCF/002/104/615/GCF_002104615.1_ASM210461v1	ftp://ftp.ncbi.nlm.nih.gov/genomes/all/GCA/002/104/615/GCA_002104615.1_ASM210461v1	group2
Pseudomonas aeruginosa Pa124	19537	SAMN05020323	PRJNA389181	Proteobacteria	Gammaproteobacteria	GCA_002192475.1	7.00852	65.8	chromosome:NZ_CP021774.1/CP021774.1	-	1	6699	6479	2017-06-13	2017-08-21	Complete Genome	ftp://ftp.ncbi.nlm.nih.gov/genomes/all/GCF/002/192/475/GCF_002192475.1_ASM219247v1	ftp://ftp.ncbi.nlm.nih.gov/genomes/all/GCA/002/192/475/GCA_002192475.1_ASM219247v1	group2
Pseudomonas aeruginosa Pa58	19537	SAMN05020321	PRJNA389181	Proteobacteria	Gammaproteobacteria	GCA_002192495.1	7.24158	65.8	chromosome:NZ_CP021775.1/CP021775.1	-	1	7015	6673	2017-06-13	2017-08-21	Complete Genome	ftp://ftp.ncbi.nlm.nih.gov/genomes/all/GCF/002/192/495/GCF_002192495.1_ASM219249v1	ftp://ftp.ncbi.nlm.nih.gov/genomes/all/GCA/002/192/495/GCA_002192495.1_ASM219249v1	group2
Pseudomonas aeruginosa Pa127	19537	SAMN05020324	PRJNA389181	Proteobacteria	Gammaproteobacteria	GCA_002205355.1	7.1483	65.7	chromosome:NZ_CP022000.1/CP022000.1	-	1	6862	6565	2017-06-22	2017-08-21	Complete Genome	ftp://ftp.ncbi.nlm.nih.gov/genomes/all/GCF/002/205/355/GCF_002205355.1_ASM220535v1	ftp://ftp.ncbi.nlm.nih.gov/genomes/all/GCA/002/205/355/GCA_002205355.1_ASM220535v1	group2
Pseudomonas aeruginosa L10	19537	SAMN06234157	PRJNA361478	Proteobacteria	Gammaproteobacteria	GCA_002223805.1	6.66196	66.1	chromosome:NZ_CP019338.1/CP019338.1	-	1	6296	6119	2017-07-21	2017-07-24	Complete Genome	ftp://ftp.ncbi.nlm.nih.gov/genomes/all/GCF/002/223/805/GCF_002223805.1_ASM222380v1	ftp://ftp.ncbi.nlm.nih.gov/genomes/all/GCA/002/223/805/GCA_002223805.1_ASM222380v1	group2
Pseudomonas aeruginosa Ocean-1155	19537	SAMN07347483	PRJNA394047	Proteobacteria	Gammaproteobacteria	GCA_002237405.1	6.95224	66	chromosome:NZ_CP022526.1/CP022526.1	-	1	6681	6477	2017-07-31	2017-08-03	Complete Genome	ftp://ftp.ncbi.nlm.nih.gov/genomes/all/GCF/002/237/405/GCF_002237405.1_ASM223740v1	ftp://ftp.ncbi.nlm.nih.gov/genomes/all/GCA/002/237/405/GCA_002237405.1_ASM223740v1	group2
Pseudomonas aeruginosa Ocean-1175	19537	SAMN07347485	PRJNA394047	Proteobacteria	Gammaproteobacteria	GCA_002237425.1	6.94322	66	chromosome:NZ_CP022525.1/CP022525.1	-	1	6672	6475	2017-07-31	2017-08-03	Complete Genome	ftp://ftp.ncbi.nlm.nih.gov/genomes/all/GCF/002/237/425/GCF_002237425.1_ASM223742v1	ftp://ftp.ncbi.nlm.nih.gov/genomes/all/GCA/002/237/425/GCA_002237425.1_ASM223742v1	group2
Pseudomonas aeruginosa PPF-1	19537	SAMN06547042	PRJNA378495	Proteobacteria	Gammaproteobacteria	GCA_002287725.2	6.93089	65.9	chromosome:NZ_CP023316.1/CP023316.1	-	1	6589	6375	2017-09-11	2018-04-25	Complete Genome	ftp://ftp.ncbi.nlm.nih.gov/genomes/all/GCF/002/287/725/GCF_002287725.2_ASM228772v2	ftp://ftp.ncbi.nlm.nih.gov/genomes/all/GCA/002/287/725/GCA_002287725.2_ASM228772v2	group2
Pseudomonas aeruginosa PB369	19537	SAMN08101547	PRJNA419916	Proteobacteria	Gammaproteobacteria	GCA_002812825.1	6.52681	66	chromosome:NZ_CP025049.1/CP025049.1	-	1	6296	6112	2017-12-06	2017-12-08	Complete Genome	ftp://ftp.ncbi.nlm.nih.gov/genomes/all/GCF/002/812/825/GCF_002812825.1_ASM281282v1	ftp://ftp.ncbi.nlm.nih.gov/genomes/all/GCA/002/812/825/GCA_002812825.1_ASM281282v1	group2
Pseudomonas aeruginosa PB368	19537	SAMN08101546	PRJNA419916	Proteobacteria	Gammaproteobacteria	GCA_002812845.1	6.63856	66	chromosome:NZ_CP025050.1/CP025050.1	-	1	6400	6210	2017-12-06	2017-12-08	Complete Genome	ftp://ftp.ncbi.nlm.nih.gov/genomes/all/GCF/002/812/845/GCF_002812845.1_ASM281284v1	ftp://ftp.ncbi.nlm.nih.gov/genomes/all/GCA/002/812/845/GCA_002812845.1_ASM281284v1	group2
Pseudomonas aeruginosa PB350	19537	SAMN08101543	PRJNA419916	Proteobacteria	Gammaproteobacteria	GCA_002812905.1	6.75287	66.2	chromosome:NZ_CP025055.1/CP025055.1	-	1	6419	6238	2017-12-06	2017-12-08	Complete Genome	ftp://ftp.ncbi.nlm.nih.gov/genomes/all/GCF/002/812/905/GCF_002812905.1_ASM281290v1	ftp://ftp.ncbi.nlm.nih.gov/genomes/all/GCA/002/812/905/GCA_002812905.1_ASM281290v1	group2
Pseudomonas aeruginosa PB367	19537	SAMN08101542	PRJNA419916	Proteobacteria	Gammaproteobacteria	GCA_002812925.1	6.75291	66.2	chromosome:NZ_CP025056.1/CP025056.1	-	1	6419	6243	2017-12-06	2017-12-08	Complete Genome	ftp://ftp.ncbi.nlm.nih.gov/genomes/all/GCF/002/812/925/GCF_002812925.1_ASM281292v1	ftp://ftp.ncbi.nlm.nih.gov/genomes/all/GCA/002/812/925/GCA_002812925.1_ASM281292v1	group2
Pseudomonas aeruginosa AR_0354	19537	SAMN07291497	PRJNA316321	Proteobacteria	Gammaproteobacteria	GCA_002968585.1	6.74701	66.1	chromosome:NZ_CP027171.1/CP027171.1	-	1	6410	6234	2018-03-05	2018-11-26	Complete Genome	ftp://ftp.ncbi.nlm.nih.gov/genomes/all/GCF/002/968/585/GCF_002968585.1_ASM296858v1	ftp://ftp.ncbi.nlm.nih.gov/genomes/all/GCA/002/968/585/GCA_002968585.1_ASM296858v1	group2
Pseudomonas aeruginosa AR_0353	19537	SAMN07291496	PRJNA316321	Proteobacteria	Gammaproteobacteria	GCA_002968655.1	7.28224	65.672	chromosome:NZ_CP027172.1/CP027172.1; plasmid unnamed1:NZ_CP027173.1/CP027173.1	-	2	7138	6892	2018-03-05	2018-11-26	Complete Genome	ftp://ftp.ncbi.nlm.nih.gov/genomes/all/GCF/002/968/655/GCF_002968655.1_ASM296865v1	ftp://ftp.ncbi.nlm.nih.gov/genomes/all/GCA/002/968/655/GCA_002968655.1_ASM296865v1	group2
Pseudomonas aeruginosa AR_0357	19537	SAMN07291500	PRJNA316321	Proteobacteria	Gammaproteobacteria	GCA_002968955.1	7.16278	65.8	chromosome:NZ_CP027166.1/CP027166.1	-	1	6936	6728	2018-03-05	2018-11-26	Complete Genome	ftp://ftp.ncbi.nlm.nih.gov/genomes/all/GCF/002/968/955/GCF_002968955.1_ASM296895v1	ftp://ftp.ncbi.nlm.nih.gov/genomes/all/GCA/002/968/955/GCA_002968955.1_ASM296895v1	group2
Pseudomonas aeruginosa AR_0095	19537	SAMN04014936	PRJNA292904	Proteobacteria	Gammaproteobacteria	GCA_002997005.1	6.82267	66.1	chromosome:NZ_CP027538.1/CP027538.1	-	1	6477	6300	2018-03-14	2018-03-16	Complete Genome	ftp://ftp.ncbi.nlm.nih.gov/genomes/all/GCF/002/997/005/GCF_002997005.1_ASM299700v1	ftp://ftp.ncbi.nlm.nih.gov/genomes/all/GCA/002/997/005/GCA_002997005.1_ASM299700v1	group2
Pseudomonas aeruginosa MRSN12280	19537	SAMN08776459	PRJNA445324	Proteobacteria	Gammaproteobacteria	GCA_003028335.1	7.05093	66	chromosome:NZ_CP028162.1/CP028162.1	-	1	6784	6597	2018-04-01	2018-04-04	Complete Genome	ftp://ftp.ncbi.nlm.nih.gov/genomes/all/GCF/003/028/335/GCF_003028335.1_ASM302833v1	ftp://ftp.ncbi.nlm.nih.gov/genomes/all/GCA/003/028/335/GCA_003028335.1_ASM302833v1	group2
Pseudomonas aeruginosa AR_0440	19537	SAMN07291533	PRJNA316321	Proteobacteria	Gammaproteobacteria	GCA_003074095.1	7.16721	65.8	chromosome:NZ_CP029148.1/CP029148.1	-	1	6996	6740	2018-04-30	2018-06-07	Chromosome	ftp://ftp.ncbi.nlm.nih.gov/genomes/all/GCF/003/074/095/GCF_003074095.1_ASM307409v1	ftp://ftp.ncbi.nlm.nih.gov/genomes/all/GCA/003/074/095/GCA_003074095.1_ASM307409v1	group2
Pseudomonas aeruginosa AR_0443	19537	SAMN07291536	PRJNA316321	Proteobacteria	Gammaproteobacteria	GCA_003074115.1	6.77671	65.8	chromosome:NZ_CP029147.1/CP029147.1	-	1	6430	6222	2018-04-30	2018-06-07	Chromosome	ftp://ftp.ncbi.nlm.nih.gov/genomes/all/GCF/003/074/115/GCF_003074115.1_ASM307411v1	ftp://ftp.ncbi.nlm.nih.gov/genomes/all/GCA/003/074/115/GCA_003074115.1_ASM307411v1	group2
Pseudomonas aeruginosa AR_455	19537	SAMN07291548	PRJNA316321	Proteobacteria	Gammaproteobacteria	GCA_003288355.1	6.541	65.9	chromosome:NZ_CP030328.1/CP030328.1	-	1	6344	6132	2018-07-05	2018-07-12	Complete Genome	ftp://ftp.ncbi.nlm.nih.gov/genomes/all/GCF/003/288/355/GCF_003288355.1_ASM328835v1	ftp://ftp.ncbi.nlm.nih.gov/genomes/all/GCA/003/288/355/GCA_003288355.1_ASM328835v1	group2
Pseudomonas aeruginosa PA34	19537	SAMN08435059	PRJNA431326	Proteobacteria	Gammaproteobacteria	GCA_003332705.2	6.81008	66.1	chromosome:NZ_CP032552.1/CP032552.1	-	1	6544	6314	2018-09-27	2018-10-18	Complete Genome	ftp://ftp.ncbi.nlm.nih.gov/genomes/all/GCF/003/332/705/GCF_003332705.2_ASM333270v2	ftp://ftp.ncbi.nlm.nih.gov/genomes/all/GCA/003/332/705/GCA_003332705.2_ASM333270v2	group2
Pseudomonas aeruginosa 24Pae112	19537	SAMN07958398	PRJNA416504	Proteobacteria	Gammaproteobacteria	GCA_003433235.1	7.09724	66	chromosome:NZ_CP029605.1/CP029605.1	-	1	6855	6596	2018-08-30	2018-09-02	Complete Genome	ftp://ftp.ncbi.nlm.nih.gov/genomes/all/GCF/003/433/235/GCF_003433235.1_ASM343323v1	ftp://ftp.ncbi.nlm.nih.gov/genomes/all/GCA/003/433/235/GCA_003433235.1_ASM343323v1	group2
Pseudomonas aeruginosa WPB100	19537	SAMN09859345	PRJNA486613	Proteobacteria	Gammaproteobacteria	GCA_003441515.1	6.86956	66.1	chromosome:CP031877.1	-	1	6671	6478	2018-09-02	2018-09-02	Chromosome	-	ftp://ftp.ncbi.nlm.nih.gov/genomes/all/GCA/003/441/515/GCA_003441515.1_ASM344151v1	group2
Pseudomonas aeruginosa WPB101	19537	SAMN09859346	PRJNA486613	Proteobacteria	Gammaproteobacteria	GCA_003441535.1	6.87198	66.1	chromosome:CP031876.1	-	1	6671	6486	2018-09-02	2018-09-02	Chromosome	-	ftp://ftp.ncbi.nlm.nih.gov/genomes/all/GCA/003/441/535/GCA_003441535.1_ASM344153v1	group2
Pseudomonas aeruginosa WPB099	19537	SAMN09859344	PRJNA486613	Proteobacteria	Gammaproteobacteria	GCA_003441555.1	6.87211	66.1	chromosome:CP031878.1	-	1	6667	6479	2018-09-02	2018-09-02	Chromosome	-	ftp://ftp.ncbi.nlm.nih.gov/genomes/all/GCA/003/441/555/GCA_003441555.1_ASM344155v1	group2
Pseudomonas aeruginosa BA7823	19537	SAMN10135988	PRJNA493550	Proteobacteria	Gammaproteobacteria	GCA_003626935.1	6.87679	65.8	chromosome:CP032569.1	-	1	6563	4144	2018-10-07	2018-10-07	Complete Genome	-	ftp://ftp.ncbi.nlm.nih.gov/genomes/all/GCA/003/626/935/GCA_003626935.1_ASM362693v1	group2
Pseudomonas aeruginosa BA15561	19537	SAMN10187561	PRJNA494979	Proteobacteria	Gammaproteobacteria	GCA_003713085.1	6.79396	65.8	chromosome:CP033432.1	-	1	6417	5813	2018-11-06	2018-11-06	Complete Genome	-	ftp://ftp.ncbi.nlm.nih.gov/genomes/all/GCA/003/713/085/GCA_003713085.1_ASM371308v1	group2
Pseudomonas aeruginosa SP4528	19537	SAMN10187562	PRJNA494980	Proteobacteria	Gammaproteobacteria	GCA_003716765.1	6.87729	65.8	chromosome:NZ_CP033439.1/CP033439.1	-	1	6500	6082	2018-11-07	2018-11-10	Complete Genome	ftp://ftp.ncbi.nlm.nih.gov/genomes/all/GCF/003/716/765/GCF_003716765.1_ASM371676v1	ftp://ftp.ncbi.nlm.nih.gov/genomes/all/GCA/003/716/765/GCA_003716765.1_ASM371676v1	group2
Pseudomonas aeruginosa H25883	19537	SAMN10374624	PRJNA503802	Proteobacteria	Gammaproteobacteria	GCA_003798125.1	6.7068	66.2	chromosome:NZ_CP033686.1/CP033686.1	-	1	6420	6236	2018-11-20	2018-11-26	Complete Genome	ftp://ftp.ncbi.nlm.nih.gov/genomes/all/GCF/003/798/125/GCF_003798125.1_ASM379812v1	ftp://ftp.ncbi.nlm.nih.gov/genomes/all/GCA/003/798/125/GCA_003798125.1_ASM379812v1	group2
Pseudomonas aeruginosa H26023	19537	SAMN10374625	PRJNA503802	Proteobacteria	Gammaproteobacteria	GCA_003798145.1	6.72922	66.2	chromosome:NZ_CP033685.1/CP033685.1	-	1	6427	6260	2018-11-20	2018-11-26	Complete Genome	ftp://ftp.ncbi.nlm.nih.gov/genomes/all/GCF/003/798/145/GCF_003798145.1_ASM379814v1	ftp://ftp.ncbi.nlm.nih.gov/genomes/all/GCA/003/798/145/GCA_003798145.1_ASM379814v1	group2
Pseudomonas aeruginosa FDAARGOS_571	19537	SAMN10163195	PRJNA231221	Proteobacteria	Gammaproteobacteria	GCA_003812885.1	6.99977	65.9	chromosome:NZ_CP033833.1/CP033833.1	-	1	6754	6569	2018-11-21	2018-11-26	Complete Genome	ftp://ftp.ncbi.nlm.nih.gov/genomes/all/GCF/003/812/885/GCF_003812885.1_ASM381288v1	ftp://ftp.ncbi.nlm.nih.gov/genomes/all/GCA/003/812/885/GCA_003812885.1_ASM381288v1	group2
Pseudomonas aeruginosa FDAARGOS_501	19537	SAMN10163177	PRJNA231221	Proteobacteria	Gammaproteobacteria	GCA_003812905.1	6.86584	66	chromosome:NZ_CP033843.1/CP033843.1	-	1	6587	6400	2018-11-21	2018-11-26	Complete Genome	ftp://ftp.ncbi.nlm.nih.gov/genomes/all/GCF/003/812/905/GCF_003812905.1_ASM381290v1	ftp://ftp.ncbi.nlm.nih.gov/genomes/all/GCA/003/812/905/GCA_003812905.1_ASM381290v1	group2
Pseudomonas aeruginosa B41226	19537	SAMN10525951	PRJNA508613	Proteobacteria	Gammaproteobacteria	GCA_003950235.1	6.8143	65.9	chromosome:CP034368.1	-	1	6495	5880	2018-12-16	2018-12-16	Complete Genome	-	ftp://ftp.ncbi.nlm.nih.gov/genomes/all/GCA/003/950/235/GCA_003950235.1_ASM395023v1	group2
Pseudomonas aeruginosa SP4371	19537	SAMN10526368	PRJNA508615	Proteobacteria	Gammaproteobacteria	GCA_003950255.1	6.93761	65.8	chromosome:CP034369.1	-	1	6599	6108	2018-12-16	2018-12-16	Complete Genome	ftp://ftp.ncbi.nlm.nih.gov/genomes/all/GCF/003/950/255/GCF_003950255.1_ASM395025v1	ftp://ftp.ncbi.nlm.nih.gov/genomes/all/GCA/003/950/255/GCA_003950255.1_ASM395025v1	group2
Pseudomonas aeruginosa SP2230	19537	SAMN10578979	PRJNA509357	Proteobacteria	Gammaproteobacteria	GCA_003952285.1	6.9766	65.7	chromosome:CP034434.1	-	1	6644	6065	2018-12-18	2018-12-18	Complete Genome	-	ftp://ftp.ncbi.nlm.nih.gov/genomes/all/GCA/003/952/285/GCA_003952285.1_ASM395228v1	group2
Pseudomonas aeruginosa B14130	19537	SAMN10579055	PRJNA509362	Proteobacteria	Gammaproteobacteria	GCA_003952305.1	6.75959	65.9	chromosome:CP034435.1	-	1	6420	5886	2018-12-18	2018-12-18	Complete Genome	-	ftp://ftp.ncbi.nlm.nih.gov/genomes/all/GCA/003/952/305/GCA_003952305.1_ASM395230v1	group2
Pseudomonas aeruginosa B17932	19537	SAMN10579150	PRJNA509363	Proteobacteria	Gammaproteobacteria	GCA_003952325.1	6.74466	65.9	chromosome:NZ_CP034436.1/CP034436.1	-	1	6421	5943	2018-12-18	2018-12-26	Complete Genome	ftp://ftp.ncbi.nlm.nih.gov/genomes/all/GCF/003/952/325/GCF_003952325.1_ASM395232v1	ftp://ftp.ncbi.nlm.nih.gov/genomes/all/GCA/003/952/325/GCA_003952325.1_ASM395232v1	group2
Pseudomonas aeruginosa SP4527	19537	SAMN10525987	PRJNA508614	Proteobacteria	Gammaproteobacteria	GCA_003991465.1	7.00521	65.8	chromosome:NZ_CP034409.1/CP034409.1	-	1	6646	6123	2018-12-17	2019-01-06	Complete Genome	ftp://ftp.ncbi.nlm.nih.gov/genomes/all/GCF/003/991/465/GCF_003991465.1_ASM399146v1	ftp://ftp.ncbi.nlm.nih.gov/genomes/all/GCA/003/991/465/GCA_003991465.1_ASM399146v1	group2
Pseudomonas aeruginosa GIMC5016:PA1840	19537	SAMN10449147	PRJNA506147	Proteobacteria	Gammaproteobacteria	GCA_004000495.1	6.75027	66	chromosome:NZ_CP034430.1/CP034430.1	-	1	6404	6200	2019-01-08	2019-01-12	Chromosome	ftp://ftp.ncbi.nlm.nih.gov/genomes/all/GCF/004/000/495/GCF_004000495.1_ASM400049v1	ftp://ftp.ncbi.nlm.nih.gov/genomes/all/GCA/004/000/495/GCA_004000495.1_ASM400049v1	group2
Pseudomonas aeruginosa LW	19537	SAMN07256503	PRJNA391028	Proteobacteria	Gammaproteobacteria	GCA_004010895.1	6.82484	66	chromosome:NZ_CP022478.1/CP022478.1	-	1	6487	6271	2019-01-10	2019-01-12	Complete Genome	ftp://ftp.ncbi.nlm.nih.gov/genomes/all/GCF/004/010/895/GCF_004010895.1_ASM401089v1	ftp://ftp.ncbi.nlm.nih.gov/genomes/all/GCA/004/010/895/GCA_004010895.1_ASM401089v1	group2
Pseudomonas aeruginosa PA14Or_reads	19537	SAMEA4393802	PRJEB14496	Proteobacteria	Gammaproteobacteria	GCA_900095805.1	6.54148	66.3	chromosome PA14OR:NZ_LT608330.1/LT608330.1	-	1	6181	6038	2016-09-06	2017-03-20	Complete Genome	ftp://ftp.ncbi.nlm.nih.gov/genomes/all/GCF/900/095/805/GCF_900095805.1_PA14Or	ftp://ftp.ncbi.nlm.nih.gov/genomes/all/GCA/900/095/805/GCA_900095805.1_PA14Or	group2
Pseudomonas aeruginosa NCTC9433	19537	SAMEA2784376	PRJEB6403	Proteobacteria	Gammaproteobacteria	GCA_900478745.1	6.44069	66.3	chromosome 1:LS483497.1	-	1	6190	6103	2018-06-17	2018-06-17	Complete Genome	-	ftp://ftp.ncbi.nlm.nih.gov/genomes/all/GCA/900/478/745/GCA_900478745.1_32018_A01	group2
Pseudomonas aeruginosa paerg005	19537	SAMEA4916069	PRJEB28660	Proteobacteria	Gammaproteobacteria	GCA_900618285.1	6.93142	66	chromosome 0:NZ_LR130534.1/LR130534.1	-	1	6637	6427	2018-11-27	2018-12-11	Complete Genome	ftp://ftp.ncbi.nlm.nih.gov/genomes/all/GCF/900/618/285/GCF_900618285.1_paerg005	ftp://ftp.ncbi.nlm.nih.gov/genomes/all/GCA/900/618/285/GCA_900618285.1_paerg005	group2
Pseudomonas aeruginosa paerg009	19537	SAMEA4916107	PRJEB28660	Proteobacteria	Gammaproteobacteria	GCA_900618305.1	6.94129	66	chromosome 0:NZ_LR130533.1/LR130533.1	-	1	6661	6352	2018-11-27	2018-12-11	Complete Genome	ftp://ftp.ncbi.nlm.nih.gov/genomes/all/GCF/900/618/305/GCF_900618305.1_paerg009	ftp://ftp.ncbi.nlm.nih.gov/genomes/all/GCA/900/618/305/GCA_900618305.1_paerg009	group2
Pseudomonas aeruginosa NCTC13715	19537	SAMEA3923580	PRJEB6403	Proteobacteria	Gammaproteobacteria	GCA_900636975.1	6.76531	66.1	chromosome 1:NZ_LR134330.1/LR134330.1	-	1	6467	6288	2018-12-19	2018-12-28	Complete Genome	ftp://ftp.ncbi.nlm.nih.gov/genomes/all/GCF/900/636/975/GCF_900636975.1_45813_F01	ftp://ftp.ncbi.nlm.nih.gov/genomes/all/GCA/900/636/975/GCA_900636975.1_45813_F01	group2
Pseudomonas aeruginosa PA7	19537	SAMN02603435	PRJNA16720	Proteobacteria	Gammaproteobacteria	GCA_000017205.1	6.58834	66.4	chromosome:NC_009656.1/CP000744.1	-	1	6263	6010	2007-07-05	2017-05-19	Complete Genome	ftp://ftp.ncbi.nlm.nih.gov/genomes/all/GCF/000/017/205/GCF_000017205.1_ASM1720v1	ftp://ftp.ncbi.nlm.nih.gov/genomes/all/GCA/000/017/205/GCA_000017205.1_ASM1720v1	group3
Pseudomonas aeruginosa AR_0356	19537	SAMN07291499	PRJNA316321	Proteobacteria	Gammaproteobacteria	GCA_002968755.1	7.24787	65.5522	chromosome:NZ_CP027169.1/CP027169.1; plasmid unnamed1:NZ_CP027168.1/CP027168.1; plasmid unnamed2:NZ_CP027170.1/CP027170.1; plasmid unnamed3:NZ_CP027167.1/CP027167.1	-	4	7117	6792	2018-03-05	2018-11-26	Complete Genome	ftp://ftp.ncbi.nlm.nih.gov/genomes/all/GCF/002/968/755/GCF_002968755.1_ASM296875v1	ftp://ftp.ncbi.nlm.nih.gov/genomes/all/GCA/002/968/755/GCA_002968755.1_ASM296875v1	group3
Pseudomonas aeruginosa CR1	19537	SAMN06673526	PRJNA381281	Proteobacteria	Gammaproteobacteria	GCA_003025345.2	6.16486	66.8415	chromosome:NZ_CP020560.1/CP020560.1; plasmid pCR1:NZ_CP020561.2/CP020561.2	-	2	5853	5543	2018-03-30	2018-05-23	Complete Genome	ftp://ftp.ncbi.nlm.nih.gov/genomes/all/GCF/003/025/345/GCF_003025345.2_ASM302534v2	ftp://ftp.ncbi.nlm.nih.gov/genomes/all/GCA/003/025/345/GCA_003025345.2_ASM302534v2	group3
Pseudomonas aeruginosa AR441	19537	SAMN07291534	PRJNA316321	Proteobacteria	Gammaproteobacteria	GCA_003073695.1	7.24577	65.5519	chromosome:NZ_CP029093.1/CP029093.1; plasmid unnamed1:NZ_CP029091.1/CP029091.1; plasmid unnamed2:NZ_CP029092.1/CP029092.1; plasmid unnamed3:NZ_CP029094.1/CP029094.1	-	4	7094	6681	2018-04-30	2018-06-07	Complete Genome	ftp://ftp.ncbi.nlm.nih.gov/genomes/all/GCF/003/073/695/GCF_003073695.1_ASM307369v1	ftp://ftp.ncbi.nlm.nih.gov/genomes/all/GCA/003/073/695/GCA_003073695.1_ASM307369v1	group3
Pseudomonas aeruginosa AR_0446	19537	SAMN07291539	PRJNA316321	Proteobacteria	Gammaproteobacteria	GCA_003193645.1	6.47558	66.3	chromosome:NZ_CP029660.1/CP029660.1	-	1	6204	5978	2018-06-06	2018-06-08	Complete Genome	ftp://ftp.ncbi.nlm.nih.gov/genomes/all/GCF/003/193/645/GCF_003193645.1_ASM319364v1	ftp://ftp.ncbi.nlm.nih.gov/genomes/all/GCA/003/193/645/GCA_003193645.1_ASM319364v1	group3
Pseudomonas aeruginosa NCTC13718	-	SAMEA3919791	PRJEB6403	Proteobacteria	Gammaproteobacteria	GCA_900475605.1	2.48177	53.3	chromosome 1:LS483402.1	-	1	2270	2206	2018-06-17	2018-06-17	Complete Genome	-	ftp://ftp.ncbi.nlm.nih.gov/genomes/all/GCA/900/475/605/GCA_900475605.1_45532_A02	group3

## Sheet: Sheet2
shortName	Assembly	#Organism/Name	shortName
spe001	GCA_000006765.1	Pseudomonas aeruginosa PAO1	spe001
spe002	GCA_000014625.1	Pseudomonas aeruginosa UCBPP-PA14	spe002
spe003	GCA_000017205.1	Pseudomonas aeruginosa PA7	spe003
spe004	GCA_000026645.1	Pseudomonas aeruginosa LESB58	spe004
spe005	GCA_000226155.1	Pseudomonas aeruginosa M18	spe005
spe006	GCA_000271365.1	Pseudomonas aeruginosa DK2	spe006
spe007	GCA_000271985.2	Pseudomonas aeruginosa SJTD-1	spe007
spe008	GCA_000284555.1	Pseudomonas aeruginosa NCGM2.S1	spe008
spe009	GCA_000359505.1	Pseudomonas aeruginosa B136-33	spe009
spe010	GCA_000414035.1	Pseudomonas aeruginosa RP73	spe010
spe011	GCA_000473745.3	Pseudomonas aeruginosa VRFPA04	spe011
spe012	GCA_000496455.2	Pseudomonas aeruginosa DHS01	spe012
spe013	GCA_000496605.2	Pseudomonas aeruginosa PA1	spe013
spe014	GCA_000496645.1	Pseudomonas aeruginosa PA1R	spe014
spe015	GCA_000504045.1	Pseudomonas aeruginosa MTB-1	spe015
spe016	GCA_000508765.1	Pseudomonas aeruginosa LES431	spe016
spe017	GCA_000510305.1	Pseudomonas aeruginosa SCV20265	spe017
spe018	GCA_000524595.1	Pseudomonas aeruginosa YL84	spe018
spe019	GCA_000568855.2	Pseudomonas aeruginosa PAK	spe019
spe020	GCA_000816985.1	Pseudomonas aeruginosa F22031	spe020
spe021	GCA_000829255.1	Pseudomonas aeruginosa NCGM 1984	spe021
spe022	GCA_000829275.1	Pseudomonas aeruginosa NCGM 1900	spe022
spe023	GCA_000829885.1	Pseudomonas aeruginosa FRD1	spe023
spe024	GCA_000981825.1	Pseudomonas aeruginosa Carb01 63	spe024
spe025	GCA_001045685.1	Pseudomonas aeruginosa DSM 50071 = NBRC 12689	spe025
spe026	GCA_001077475.1	Pseudomonas aeruginosa F9676	spe026
spe027	GCA_001293085.1	Pseudomonas aeruginosa PA1RG	spe027
spe028	GCA_001447845.1	Pseudomonas aeruginosa VA-134	spe028
spe029	GCA_001457615.1	Pseudomonas aeruginosa NCTC10332	spe029
spe030	GCA_001482325.1	Pseudomonas aeruginosa 12-4-4(59)	spe030
spe031	GCA_001515845.2	Pseudomonas aeruginosa S86968	spe031
spe032	GCA_001515915.2	Pseudomonas aeruginosa T38079	spe032
spe033	GCA_001516005.1	Pseudomonas aeruginosa T52373	spe033
spe034	GCA_001516105.1	Pseudomonas aeruginosa T63266	spe034
spe035	GCA_001516165.2	Pseudomonas aeruginosa W16407	spe035
spe036	GCA_001516185.2	Pseudomonas aeruginosa W36662	spe036
spe037	GCA_001516205.2	Pseudomonas aeruginosa W45909	spe037
spe038	GCA_001516225.2	Pseudomonas aeruginosa W60856	spe038
spe039	GCA_001516245.2	Pseudomonas aeruginosa F23197	spe039
spe040	GCA_001516265.1	Pseudomonas aeruginosa F30658	spe040
spe041	GCA_001516305.2	Pseudomonas aeruginosa H5708	spe041
spe042	GCA_001516325.2	Pseudomonas aeruginosa H27930	spe042
spe043	GCA_001516345.1	Pseudomonas aeruginosa H47921	spe043
spe044	GCA_001516365.2	Pseudomonas aeruginosa M1608	spe044
spe045	GCA_001516385.1	Pseudomonas aeruginosa M37351	spe045
spe046	GCA_001518975.1	Pseudomonas aeruginosa USDA-ARS-USMARC-41639	spe046
spe047	GCA_001542795.2	Pseudomonas aeruginosa X78812	spe047
spe048	GCA_001542835.1	Pseudomonas aeruginosa F9670	spe048
spe049	GCA_001547955.1	Pseudomonas aeruginosa NCGM257	spe049
spe050	GCA_001548135.1	Pseudomonas aeruginosa 8380	spe050
spe051	GCA_001548335.1	Pseudomonas aeruginosa IOMTU 133	spe051
spe052	GCA_001594325.2	Pseudomonas aeruginosa F63912	spe052
spe053	GCA_001606045.1	Pseudomonas aeruginosa N17-1	spe053
spe054	GCA_001618925.1	Pseudomonas aeruginosa ATCC 27853_1	spe054
spe055	GCA_001632245.1	Pseudomonas aeruginosa BAMCPA07-48	spe055
spe056	GCA_001679685.1	Pseudomonas aeruginosa PA121617	spe056
spe057	GCA_001687285.1	Pseudomonas aeruginosa ATCC 27853_2	spe057
spe058	GCA_001721745.1	Pseudomonas aeruginosa PA_D1	spe058
spe059	GCA_001721765.1	Pseudomonas aeruginosa PA_D2	spe059
spe060	GCA_001721785.1	Pseudomonas aeruginosa PA_D9	spe060
spe061	GCA_001721805.1	Pseudomonas aeruginosa PA_D16	spe061
spe062	GCA_001721825.1	Pseudomonas aeruginosa PA_D22	spe062
spe063	GCA_001721845.1	Pseudomonas aeruginosa PA_D25	spe063
spe064	GCA_001722005.2	Pseudomonas aeruginosa DN1	spe064
spe065	GCA_001722025.1	Pseudomonas aeruginosa PA_D5	spe065
spe066	GCA_001722045.1	Pseudomonas aeruginosa PA_D21	spe066
spe067	GCA_001729505.1	Pseudomonas aeruginosa ATCC 15692	spe067
spe068	GCA_001750705.1	Pseudomonas aeruginosa FA-HZ1	spe068
spe069	GCA_001792835.1	Pseudomonas aeruginosa PA1088	spe069
spe070	GCA_001792855.1	Pseudomonas aeruginosa PA8281	spe070
spe071	GCA_001792875.1	Pseudomonas aeruginosa PA11803	spe071
spe072	GCA_001870265.1	Pseudomonas aeruginosa PA7790	spe072
spe073	GCA_001874465.1	Pseudomonas aeruginosa B10W	spe073
spe074	GCA_001879525.1	Pseudomonas aeruginosa PAER4_119	spe074
spe075	GCA_001900195.1	Pseudomonas aeruginosa SCVFeb	spe075
spe076	GCA_001900225.1	Pseudomonas aeruginosa SCVJan	spe076
spe077	GCA_001900265.1	Pseudomonas aeruginosa NHmuc	spe077
spe078	GCA_002075065.1	Pseudomonas aeruginosa PA_154197	spe078
spe079	GCA_002085605.1	Pseudomonas aeruginosa RIVM-EMC2982	spe079
spe080	GCA_002085755.1	Pseudomonas aeruginosa E6130952	spe080
spe081	GCA_002104595.1	Pseudomonas aeruginosa PASGNDM699	spe081
spe082	GCA_002104615.1	Pseudomonas aeruginosa PASGNDM345	spe082
spe083	GCA_002192475.1	Pseudomonas aeruginosa Pa124	spe083
spe084	GCA_002192495.1	Pseudomonas aeruginosa Pa58	spe084
spe085	GCA_002205335.1	Pseudomonas aeruginosa Pa84	spe085
spe086	GCA_002205355.1	Pseudomonas aeruginosa Pa127	spe086
spe087	GCA_002205375.1	Pseudomonas aeruginosa Pa1242	spe087
spe088	GCA_002208645.1	Pseudomonas aeruginosa Pa1207	spe088
spe089	GCA_002215345.1	Pseudomonas aeruginosa PA83	spe089
spe090	GCA_002223805.1	Pseudomonas aeruginosa L10	spe090
spe091	GCA_002237405.1	Pseudomonas aeruginosa Ocean-1155	spe091
spe092	GCA_002237425.1	Pseudomonas aeruginosa Ocean-1175	spe092
spe093	GCA_002287725.2	Pseudomonas aeruginosa PPF-1	spe093
spe094	GCA_002411865.2	Pseudomonas aeruginosa 97	spe094
spe095	GCA_002442855.1	Pseudomonas aeruginosa PA_150577	spe095
spe096	GCA_002812825.1	Pseudomonas aeruginosa PB369	spe096
spe097	GCA_002812845.1	Pseudomonas aeruginosa PB368	spe097
spe098	GCA_002812865.1	Pseudomonas aeruginosa PB353	spe098
spe099	GCA_002812885.1	Pseudomonas aeruginosa PB354	spe099
spe100	GCA_002812905.1	Pseudomonas aeruginosa PB350	spe100
spe101	GCA_002812925.1	Pseudomonas aeruginosa PB367	spe101
spe102	GCA_002946935.1	Pseudomonas aeruginosa F5677	spe102
spe103	GCA_002968515.1	Pseudomonas aeruginosa AR_0360	spe103
spe104	GCA_002968585.1	Pseudomonas aeruginosa AR_0354	spe104
spe105	GCA_002968655.1	Pseudomonas aeruginosa AR_0353	spe105
spe106	GCA_002968695.1	Pseudomonas aeruginosa AR_0230	spe106
spe107	GCA_002968755.1	Pseudomonas aeruginosa AR_0356	spe107
spe108	GCA_002968955.1	Pseudomonas aeruginosa AR_0357	spe108
spe109	GCA_002997005.1	Pseudomonas aeruginosa AR_0095	spe109
spe110	GCA_003025345.2	Pseudomonas aeruginosa CR1	spe110
spe111	GCA_003028335.1	Pseudomonas aeruginosa MRSN12280	spe111
spe112	GCA_003052005.2	Pseudomonas aeruginosa WCHPA075019	spe112
spe113	GCA_003073615.1	Pseudomonas aeruginosa AR444	spe113
spe114	GCA_003073695.1	Pseudomonas aeruginosa AR441	spe114
spe115	GCA_003073735.1	Pseudomonas aeruginosa AR445	spe115
spe116	GCA_003073795.1	Pseudomonas aeruginosa AR442	spe116
spe117	GCA_003073895.1	Pseudomonas aeruginosa AR439	spe117
spe118	GCA_003193645.1	Pseudomonas aeruginosa AR_0446	spe118
spe119	GCA_003194245.1	Pseudomonas aeruginosa CCUG 70744	spe119
spe120	GCA_003204335.1	Pseudomonas aeruginosa AR_0110	spe120
spe121	GCA_003206535.1	Pseudomonas aeruginosa K34-7	spe121
spe122	GCA_003288335.1	Pseudomonas aeruginosa AR_460	spe122
spe123	GCA_003288355.1	Pseudomonas aeruginosa AR_455	spe123
spe124	GCA_003288435.1	Pseudomonas aeruginosa AR_458	spe124
spe125	GCA_003319235.1	Pseudomonas aeruginosa HS9	spe125
spe126	GCA_003332705.2	Pseudomonas aeruginosa PA34	spe126
spe127	GCA_003369735.1	Pseudomonas aeruginosa Y89	spe127
spe128	GCA_003369755.1	Pseudomonas aeruginosa Y82	spe128
spe129	GCA_003369775.1	Pseudomonas aeruginosa Y31	spe129
spe130	GCA_003408495.1	Pseudomonas aeruginosa Y71	spe130
spe131	GCA_003429185.1	Pseudomonas aeruginosa PABL012	spe131
spe132	GCA_003429205.1	Pseudomonas aeruginosa PABL017	spe132
spe133	GCA_003433235.1	Pseudomonas aeruginosa 24Pae112	spe133
spe134	GCA_003571505.1	Pseudomonas aeruginosa N15-01092	spe134
spe135	GCA_003571805.1	Pseudomonas aeruginosa AR_0111	spe135
spe136	GCA_003716765.1	Pseudomonas aeruginosa SP4528	spe136
spe137	GCA_003798105.1	Pseudomonas aeruginosa H26027	spe137
spe138	GCA_003798125.1	Pseudomonas aeruginosa H25883	spe138
spe139	GCA_003798145.1	Pseudomonas aeruginosa H26023	spe139
spe140	GCA_003812165.1	Pseudomonas aeruginosa FDAARGOS_532	spe140
spe141	GCA_003812885.1	Pseudomonas aeruginosa FDAARGOS_571	spe141
spe142	GCA_003812905.1	Pseudomonas aeruginosa FDAARGOS_501	spe142
spe143	GCA_003813005.1	Pseudomonas aeruginosa FDAARGOS_505	spe143
spe144	GCA_003813025.1	Pseudomonas aeruginosa FDAARGOS_570	spe144
spe145	GCA_003950015.1	Pseudomonas aeruginosa IMP-13	spe145
spe146	GCA_003950255.1	Pseudomonas aeruginosa SP4371	spe146
spe147	GCA_003952325.1	Pseudomonas aeruginosa B17932	spe147
spe148	GCA_003957825.1	Pseudomonas aeruginosa GIMC5015:PAKB6	spe148
spe149	GCA_003991465.1	Pseudomonas aeruginosa SP4527	spe149
spe150	GCA_004010895.1	Pseudomonas aeruginosa LW	spe150
spe151	GCA_004102665.1	Pseudomonas aeruginosa PAO1161	spe151
spe152	GCA_900069025.1	Pseudomonas aeruginosa DK1	spe152
spe153	GCA_900070375.1	Pseudomonas aeruginosa PAO1_Orsay	spe153
spe154	GCA_900095805.1	Pseudomonas aeruginosa PA14Or_reads	spe154
spe155	GCA_900149285.1	Pseudomonas aeruginosa PcyII-10	spe155
spe156	GCA_900185255.1	Pseudomonas aeruginosa C-NN2	spe156
spe157	GCA_900243355.1	Pseudomonas aeruginosa RW109	spe157
spe158	GCA_900618245.1	Pseudomonas aeruginosa paerg000	spe158
spe159	GCA_900618255.1	Pseudomonas aeruginosa paerg002	spe159
spe160	GCA_900618265.1	Pseudomonas aeruginosa paerg004	spe160
spe161	GCA_900618275.1	Pseudomonas aeruginosa paerg003	spe161
spe162	GCA_900618285.1	Pseudomonas aeruginosa paerg005	spe162
spe163	GCA_900618305.1	Pseudomonas aeruginosa paerg009	spe163
spe164	GCA_900618315.1	Pseudomonas aeruginosa paerg010	spe164
spe165	GCA_900618325.1	Pseudomonas aeruginosa paerg011	spe165
spe166	GCA_900618335.1	Pseudomonas aeruginosa paerg012	spe166
spe167	GCA_900636735.1	Pseudomonas aeruginosa NCTC11445	spe167
spe168	GCA_900636755.1	Pseudomonas aeruginosa NCTC12903	spe168
spe169	GCA_900636975.1	Pseudomonas aeruginosa NCTC13715	spe169
spe170	GCA_900637045.1	Pseudomonas aeruginosa NCTC10728	spe170
spe171	GCA_000468555.1	Pseudomonas aeruginosa PAO581	spe171
spe172	GCA_000468935.1	Pseudomonas aeruginosa c7447m	spe172
spe173	GCA_000484495.1	Pseudomonas aeruginosa PAO1-VE2	spe173
spe174	GCA_000484545.1	Pseudomonas aeruginosa PAO1-VE13	spe174
spe175	GCA_000583895.1	Pseudomonas aeruginosa LESlike5	spe175
spe176	GCA_000583915.1	Pseudomonas aeruginosa LESlike7	spe176
spe177	GCA_000583935.1	Pseudomonas aeruginosa LES400	spe177
spe178	GCA_000583955.1	Pseudomonas aeruginosa LESB65	spe178
spe179	GCA_000583975.1	Pseudomonas aeruginosa LESlike1	spe179
spe180	GCA_000583995.1	Pseudomonas aeruginosa LESlike4	spe180
spe181	GCA_000626655.2	Pseudomonas aeruginosa PA96	spe181
spe182	GCA_000714515.1	Pseudomonas aeruginosa PAO1H2O	spe182
spe183	GCA_000750905.1	Pseudomonas aeruginosa PSE305	spe183
spe184	GCA_000763245.2	Pseudomonas aeruginosa CCBH4851	spe184
spe185	GCA_000988505.1	Pseudomonas aeruginosa S04 90	spe185
spe186	GCA_002116945.1	Pseudomonas aeruginosa M8A1	spe186
spe187	GCA_002116985.1	Pseudomonas aeruginosa M8A4	spe187
spe188	GCA_002117025.1	Pseudomonas aeruginosa M28A1	spe188
spe189	GCA_002117045.1	Pseudomonas aeruginosa Pb18	spe189
spe190	GCA_003074095.1	Pseudomonas aeruginosa AR_0440	spe190
spe191	GCA_003074115.1	Pseudomonas aeruginosa AR_0443	spe191
spe192	GCA_003441515.1	Pseudomonas aeruginosa WPB100	spe192
spe193	GCA_003441535.1	Pseudomonas aeruginosa WPB101	spe193
spe194	GCA_003441555.1	Pseudomonas aeruginosa WPB099	spe194
spe195	GCA_003441575.1	Pseudomonas aeruginosa WPB098	spe195
spe196	GCA_003665495.1	Pseudomonas aeruginosa 6762	spe196
spe197	GCA_003795165.1	Pseudomonas aeruginosa BH9	spe197
spe198	GCA_003952745.1	Pseudomonas aeruginosa PGN5	spe198
spe199	GCA_003952765.1	Pseudomonas aeruginosa PGN4	spe199
spe200	GCA_004000495.1	Pseudomonas aeruginosa GIMC5016:PA1840	spe200
spe201	GCA_000148745.1	Pseudomonas aeruginosa 39016	spe201
spe202	GCA_001465155.1	Pseudomonas aeruginosa Cu1510	spe202
spe203	GCA_003626935.1	Pseudomonas aeruginosa BA7823	spe203
spe204	GCA_003691345.1	Pseudomonas aeruginosa PA-3	spe204
spe205	GCA_003713085.1	Pseudomonas aeruginosa BA15561	spe205
spe206	GCA_003950235.1	Pseudomonas aeruginosa B41226	spe206
spe207	GCA_003952285.1	Pseudomonas aeruginosa SP2230	spe207
spe208	GCA_003952305.1	Pseudomonas aeruginosa B14130	spe208
spe209	GCA_900475605.1	Pseudomonas aeruginosa NCTC13718	spe209
spe210	GCA_900478745.1	Pseudomonas aeruginosa NCTC9433	spe210
spe211	GCA_000531435.1	Pseudomonas aeruginosa PA38182	spe211
	GCA_002753655.1
	GCA_003060845.1
	GCA_003641125.1
	GCA_000168335.1
	GCA_000223945.2
	GCA_000223965.2
	GCA_001578415.1
